# Supplementary material for: 3-Bromo-2-[4-(methyl­sulfan­yl)phen­yl]-5,6,7,8-tetra­hydro-1,3-benzo­thia­zolo[3,2-a]imidazole
Source: Acta Crystallogr Sect E Struct Rep Online. 2014 Apr 26;70(Pt 5):o596–7. doi: 10.1107/S1600536814008976 (PMC4011264; doi:10.1107/S1600536814008976)
Supplement: Supplementary file 1 [file e-70-0o596-sup1.cif]

##############################################################################
#                                                                            #
# This CIF contains the data in a paper accepted for publication in          #
# Acta Crystallographica Section E. It conforms to the requirements of       #
# Notes for Authors for Acta Crystallographica Section E, and has been       #
# peer reviewed under the auspices of the IUCr Commission on Journals.       #
#                                                                            #
# Full details of the Crystallographic Information File format               #
# are given in the paper "The Crystallographic Information File (CIF):       #
# a New Standard Archive File for Crystallography" by S. R. Hall, F. H.      #
# Allen and I. D. Brown [Acta Cryst. (1991), A47, 655-685].                  #
#                                                                            #
# The current version of the core CIF dictionary is obtainable from          #
# ftp://ftp.iucr.org/pub/cif_core.dic.                                       #
#                                                                            #
# Software is freely available for graphical display of the structure(s)     #
# in this CIF. For information consult the CIF software page                 #
# http://www.iucr.org/resources/cif/software.                                #
#                                                                            #
# This file may be used for bona fide research purposes within the           #
# scientific community so long as proper attribution is given to the journal # 
# article from which it was obtained.                                        #
#                                                                            #
##############################################################################
data_global
_audit_creation_method     'from SHELXL97 CIF and IUCr SHELXL97-template'
_journal_date_recd_electronic     2014-03-31
_journal_date_accepted     2014-04-20
_journal_name_full     'Acta Crystallographica, Section E'
_journal_year     2014
_journal_volume     70
_journal_issue      5
_journal_page_first     o596
_journal_page_last     o597
_journal_paper_category     QO
_journal_paper_doi     10.1107/S1600536814008976
_journal_coeditor_code     RK2426
_publ_contact_author_name     'Alexander S. Bunev'
_publ_contact_author_address
;
Department of Chemistry and Chemical Technology, Togliatti State University,
14 Belorusskaya Street, Togliatti 445667, Russian Federation
;
_publ_contact_author_email     'a.s.bunev@gmail.com'
_publ_contact_author_fax     '+7-8482-54-63-77'
_publ_contact_author_phone     '+7-8482-54-63-77'
_publ_section_title
;\
3-Bromo-2-[4-(methylsulfanyl)phenyl]-5,6,7,8-tetrahydro-1,3-benzothiazolo[3,2-\
<i>a</i>]imidazole
;
loop_
    _publ_author_name
    _publ_author_footnote
    _publ_author_address
    'Alexander S. Bunev' .
;
Department of Chemistry and Chemical Technology,
Togliatti State University,
14 Belorusskaya St, Togliatti 445667,
Russian Federation
;
    'Elena V. Sukhonosova' .
;
Department of Organic, Bioorganic and Medicinal Chemistry,
Samara State University,
1 Akademician Pavlov St, Samara 443011,
Russian Federation
;
    'Vladimir E. Statsyuk' .
;
Department of Chemistry and Chemical Technology,
Togliatti State University,
14 Belorusskaya St, Togliatti 445667,
Russian Federation
;
    'Ostapenko, Gennady I.' .
;
Department of Chemistry and Chemical Technology,
Togliatti State University,
14 Belorusskaya St, Togliatti 445667,
Russian Federation
;
    'Khrustalev, Victor N.' .
;
X-Ray Structural Centre,
A.N. Nesmeyanov Institute of Organoelement Compounds,
Russian Academy of Sciences,
28 Vavilov Street, B-334, Moscow 119991,
Russian Federation
;
data_I
_database_code_depnum_ccdc_archive 'CCDC 998505'
_audit_creation_method     'SHELXL97'
_chemical_name_systematic
;\
3-Bromo-2-[4-(methylsulfanyl)phenyl]-5,6,7,8-\
tetrahydro-1,3-benzothiazolo[3,2-<i>a</i>]imidazole
;
_chemical_name_common     ?
_chemical_formula_moiety     'C16 H15 Br N2 S2'
_chemical_formula_sum     'C16 H15 Br N2 S2'
_chemical_formula_iupac     'C16 H15 Br N2 S2'
_chemical_formula_weight     379.34
_chemical_melting_point     ?
_symmetry_cell_setting     triclinic
_symmetry_space_group_name_H-M     'P -1'
_symmetry_space_group_name_Hall     '-P 1'
loop_
    _symmetry_equiv_pos_as_xyz
    'x, y, z'
    '-x, -y, -z'
_cell_length_a     7.3132(3)
_cell_length_b     7.5663(3)
_cell_length_c     14.4543(7)
_cell_angle_alpha     95.0330(10)
_cell_angle_beta     97.1880(10)
_cell_angle_gamma     101.9380(10)
_cell_volume     771.03(6)
_cell_formula_units_Z     2
_cell_measurement_reflns_used     4428
_cell_measurement_theta_min     2.77
_cell_measurement_theta_max     32.30
_cell_measurement_temperature     120(2)
_exptl_crystal_description     'prism'
_exptl_crystal_colour     'colourless'
_exptl_crystal_size_max     0.15
_exptl_crystal_size_mid     0.10
_exptl_crystal_size_min     0.10
_exptl_crystal_density_diffrn     1.634
_exptl_crystal_density_meas     ?
_exptl_crystal_density_method     'not measured'
_exptl_crystal_F_000     384
_exptl_absorpt_coefficient_mu     2.930
_exptl_absorpt_correction_type     multi-scan
_exptl_absorpt_process_details     '(<i>SADABS</i>; Bruker, 2003)'
_exptl_absorpt_correction_T_min     0.668
_exptl_absorpt_correction_T_max     0.758
_exptl_special_details     ?
_diffrn_ambient_temperature     120(2)
_diffrn_radiation_type     MoK\a
_diffrn_radiation_wavelength     0.71073
_diffrn_radiation_source     'fine-focus sealed tube'
_diffrn_radiation_monochromator     'graphite'
_diffrn_measurement_device_type     'Bruker APEXII CCD'
_diffrn_measurement_method     '\f and \w scans'
_diffrn_detector_area_resol_mean     ?
_diffrn_reflns_number     10352
_diffrn_reflns_av_R_equivalents     0.0253
_diffrn_reflns_av_sigmaI/netI     0.0354
_diffrn_reflns_theta_min     2.77
_diffrn_reflns_theta_max     29.99
_diffrn_reflns_theta_full     29.99
_diffrn_measured_fraction_theta_max     1.000
_diffrn_measured_fraction_theta_full     1.000
_diffrn_reflns_limit_h_min     -10
_diffrn_reflns_limit_h_max     10
_diffrn_reflns_limit_k_min     -10
_diffrn_reflns_limit_k_max     10
_diffrn_reflns_limit_l_min     -20
_diffrn_reflns_limit_l_max     20
_refine_special_details
;
 Refinement of <i>F</i>^2^ against ALL reflections. The weighted
 <i>R</i>--factor w<i>R</i> and goodness of fit <i>S</i> are based on
 <i>F</i>^2^, conventional <i>R</i>--factors <i>R</i> are based  on <i>F</i>
 with <i>F</i> set to zero for negative <i>F</i>^2^. The threshold expression
 of <i>F</i>^2^ > 2\s(<i>F</i>^2^) is used only for calculating
 <i>R</i>--factors(gt) etc. and is not relevant to the choice of reflections
 for refinement. <i>R</i>--factors based on <i>F</i>^2^ are statistically about
 twice as large as those based on <i>F</i>, and <i>R</i>--factors based on ALL
 data will be even larger.
;
_reflns_number_total     4508
_reflns_number_gt     3927
_reflns_threshold_expression     'I>2\s(I)'
_refine_ls_structure_factor_coef     Fsqd
_refine_ls_matrix_type     full
_refine_ls_R_factor_all     0.0370
_refine_ls_R_factor_gt     0.0301
_refine_ls_wR_factor_gt     0.0706
_refine_ls_wR_factor_ref     0.0725
_refine_ls_goodness_of_fit_ref     1.053
_refine_ls_restrained_S_all     1.053
_refine_ls_number_reflns     4508
_refine_ls_number_parameters     191
_refine_ls_number_restraints     0
_refine_ls_hydrogen_treatment     constr
_refine_ls_weighting_scheme     calc
_refine_ls_weighting_details
         'calc w=1/[\s^2^(Fo^2^)+(0.0377P)^2^+0.1351P] where P=(Fo^2^+2Fc^2^)/3'
_atom_sites_solution_hydrogens     geom
_atom_sites_solution_primary     direct
_atom_sites_solution_secondary     difmap
_refine_ls_shift/su_max     0.001
_refine_ls_shift/su_mean     0.000
_refine_diff_density_max     0.673
_refine_diff_density_min     -0.321
_refine_ls_extinction_method     'none'
_refine_ls_extinction_coef     ?
loop_
    _atom_type_symbol
    _atom_type_description
    _atom_type_scat_dispersion_real
    _atom_type_scat_dispersion_imag
    _atom_type_scat_source
    'C' 'C' 0.0033 0.0016
                         'International Tables Vol C Tables 4.2.6.8 and 6.1.1.4'
    'H' 'H' 0.0000 0.0000
                         'International Tables Vol C Tables 4.2.6.8 and 6.1.1.4'
    'N' 'N' 0.0061 0.0033
                         'International Tables Vol C Tables 4.2.6.8 and 6.1.1.4'
    'S' 'S' 0.1246 0.1234
                         'International Tables Vol C Tables 4.2.6.8 and 6.1.1.4'
    'Br' 'Br' -0.2901 2.4595
                         'International Tables Vol C Tables 4.2.6.8 and 6.1.1.4'
_computing_data_collection     '<i>APEX2</i> (Bruker, 2005)'
_computing_cell_refinement     '<i>SAINT</i> (Bruker, 2001)'
_computing_data_reduction     '<i>SAINT</i> (Bruker, 2001)'
_computing_structure_solution     '<i>SHELXTL</i> (Sheldrick, 2008)'
_computing_structure_refinement     '<i>SHELXTL</i> (Sheldrick, 2008)'
_computing_molecular_graphics     '<i>SHELXTL</i> (Sheldrick, 2008)'
_computing_publication_material     '<i>SHELXTL</i> (Sheldrick, 2008)'
loop_
    _atom_site_type_symbol
    _atom_site_label
    _atom_site_fract_x
    _atom_site_fract_y
    _atom_site_fract_z
    _atom_site_U_iso_or_equiv
    _atom_site_adp_type
    _atom_site_calc_flag
    _atom_site_refinement_flags
    _atom_site_occupancy
    _atom_site_symmetry_multiplicity
    _atom_site_disorder_assembly
    _atom_site_disorder_group
    Br Br1 0.52846(2) 0.33371(2) 0.103656(13) 0.01782(6) Uani d . 1 1 . .
    S S1 0.31673(8) 0.75383(8) 0.55165(4) 0.02712(12) Uani d . 1 1 . .
    N N1 -0.0318(2) 0.3490(2) 0.10823(11) 0.0169(3) Uani d . 1 1 . .
    C C2 0.1565(3) 0.3866(2) 0.15151(13) 0.0150(3) Uani d . 1 1 . .
    C C3 0.2697(2) 0.3284(2) 0.09002(13) 0.0146(3) Uani d . 1 1 . .
    N N4 0.1494(2) 0.2541(2) 0.00724(10) 0.0136(3) Uani d . 1 1 . .
    C C4A 0.1551(3) 0.1754(2) -0.08424(13) 0.0147(3) Uani d . 1 1 . .
    C C5 0.3302(3) 0.1399(2) -0.11797(13) 0.0159(3) Uani d . 1 1 . .
    H H5A 0.3921 0.0696 -0.0739 0.019 Uiso calc R 1 1 . .
    H H5B 0.4195 0.2568 -0.1199 0.019 Uiso calc R 1 1 . .
    C C6 0.2819(3) 0.0326(3) -0.21646(14) 0.0194(4) Uani d . 1 1 . .
    H H6A 0.3978 0.0462 -0.2464 0.023 Uiso calc R 1 1 . .
    H H6B 0.2372 -0.0981 -0.2106 0.023 Uiso calc R 1 1 . .
    C C7 0.1308(3) 0.0964(3) -0.27918(13) 0.0208(4) Uani d . 1 1 . .
    H H7A 0.1110 0.0295 -0.3429 0.025 Uiso calc R 1 1 . .
    H H7B 0.1735 0.2276 -0.2844 0.025 Uiso calc R 1 1 . .
    C C8 -0.0560(3) 0.0635(3) -0.23845(13) 0.0186(4) Uani d . 1 1 . .
    H H8A -0.1458 0.1253 -0.2726 0.022 Uiso calc R 1 1 . .
    H H8B -0.1133 -0.0684 -0.2457 0.022 Uiso calc R 1 1 . .
    C C8A -0.0175(3) 0.1366(2) -0.13656(13) 0.0154(3) Uani d . 1 1 . .
    S S9 -0.19453(6) 0.18940(6) -0.07481(3) 0.01700(10) Uani d . 1 1 . .
    C C9A -0.0272(2) 0.2722(2) 0.02379(13) 0.0153(3) Uani d . 1 1 . .
    C C10 0.2059(3) 0.4782(2) 0.24789(13) 0.0164(3) Uani d . 1 1 . .
    C C11 0.0607(3) 0.4836(3) 0.30255(14) 0.0191(4) Uani d . 1 1 . .
    H H11 -0.0658 0.4267 0.2767 0.023 Uiso calc R 1 1 . .
    C C12 0.0991(3) 0.5705(3) 0.39362(14) 0.0204(4) Uani d . 1 1 . .
    H H12 -0.0014 0.5733 0.4291 0.024 Uiso calc R 1 1 . .
    C C13 0.2850(3) 0.6542(3) 0.43388(13) 0.0199(4) Uani d . 1 1 . .
    C C14 0.4292(3) 0.6527(3) 0.37994(14) 0.0232(4) Uani d . 1 1 . .
    H H14 0.5554 0.7108 0.4058 0.028 Uiso calc R 1 1 . .
    C C15 0.3898(3) 0.5664(3) 0.28802(14) 0.0217(4) Uani d . 1 1 . .
    H H15 0.4900 0.5676 0.2520 0.026 Uiso calc R 1 1 . .
    C C16 0.5684(3) 0.8198(3) 0.58283(16) 0.0302(5) Uani d . 1 1 . .
    H H16A 0.6001 0.8615 0.6502 0.045 Uiso calc R 1 1 . .
    H H16B 0.6187 0.9185 0.5472 0.045 Uiso calc R 1 1 . .
    H H16C 0.6242 0.7154 0.5682 0.045 Uiso calc R 1 1 . .
loop_
    _atom_site_aniso_label
    _atom_site_aniso_U_11
    _atom_site_aniso_U_22
    _atom_site_aniso_U_33
    _atom_site_aniso_U_12
    _atom_site_aniso_U_13
    _atom_site_aniso_U_23
    Br1 0.01313(9) 0.02030(10) 0.01932(10) 0.00599(7) -0.00109(6) -0.00219(7)
    S1 0.0271(3) 0.0327(3) 0.0173(2) 0.0007(2) 0.0029(2) -0.0057(2)
    N1 0.0157(7) 0.0163(7) 0.0187(8) 0.0026(6) 0.0042(6) 0.0015(6)
    C2 0.0154(8) 0.0140(8) 0.0158(8) 0.0029(7) 0.0033(7) 0.0023(6)
    C3 0.0134(8) 0.0155(8) 0.0154(8) 0.0051(7) 0.0010(6) 0.0008(6)
    N4 0.0109(7) 0.0153(7) 0.0145(7) 0.0034(6) 0.0011(5) 0.0010(6)
    C4A 0.0145(8) 0.0121(8) 0.0175(9) 0.0030(6) 0.0023(7) 0.0016(6)
    C5 0.0140(8) 0.0160(8) 0.0186(9) 0.0050(7) 0.0036(7) 0.0004(7)
    C6 0.0195(9) 0.0217(9) 0.0179(9) 0.0083(8) 0.0030(7) -0.0010(7)
    C7 0.0221(9) 0.0247(10) 0.0159(9) 0.0070(8) 0.0025(7) -0.0004(7)
    C8 0.0178(9) 0.0193(9) 0.0167(9) 0.0036(7) -0.0016(7) -0.0013(7)
    C8A 0.0136(8) 0.0140(8) 0.0182(8) 0.0025(7) 0.0028(7) 0.0007(6)
    S9 0.01080(19) 0.0210(2) 0.0186(2) 0.00355(17) 0.00092(16) 0.00057(17)
    C9A 0.0119(8) 0.0160(8) 0.0186(8) 0.0030(7) 0.0033(7) 0.0031(7)
    C10 0.0192(9) 0.0129(8) 0.0167(8) 0.0027(7) 0.0028(7) 0.0010(6)
    C11 0.0176(9) 0.0174(9) 0.0208(9) 0.0017(7) 0.0021(7) 0.0001(7)
    C12 0.0211(9) 0.0208(9) 0.0193(9) 0.0037(8) 0.0051(7) 0.0010(7)
    C13 0.0252(10) 0.0187(9) 0.0145(8) 0.0037(8) 0.0019(7) -0.0011(7)
    C14 0.0196(9) 0.0252(10) 0.0208(10) -0.0006(8) 0.0014(7) -0.0028(8)
    C15 0.0205(9) 0.0235(10) 0.0194(9) 0.0009(8) 0.0063(7) -0.0012(8)
    C16 0.0286(11) 0.0311(12) 0.0249(11) -0.0003(9) -0.0030(9) -0.0030(9)
_geom_special_details
;
 All s.u.'s (except the s.u. in the dihedral angle between two l.s. planes)
 are estimated using the full covariance matrix. The cell s.u.'s are taken
 into account individually in the estimation of s.u.'s in distances, angles
 and torsion angles; correlations between s.u.'s in cell parameters are only
 used when they are defined by crystal symmetry. An approximate (isotropic)
 treatment of cell s.u.'s is used for estimating s.u.'s involving l.s. planes.
;
loop_
    _geom_bond_atom_site_label_1
    _geom_bond_atom_site_label_2
    _geom_bond_site_symmetry_2
    _geom_bond_distance
    _geom_bond_publ_flag
    Br1 C3 . 1.8693(18) ?
    S1 C13 . 1.7673(19) ?
    S1 C16 . 1.793(2) ?
    N1 C9A . 1.312(2) ?
    N1 C2 . 1.400(2) ?
    C2 C3 . 1.391(2) ?
    C2 C10 . 1.467(3) ?
    C3 N4 . 1.391(2) ?
    N4 C9A . 1.374(2) ?
    N4 C4A . 1.411(2) ?
    C4A C8A . 1.349(2) ?
    C4A C5 . 1.492(2) ?
    C5 C6 . 1.537(3) ?
    C5 H5A . 0.9900 ?
    C5 H5B . 0.9900 ?
    C6 C7 . 1.524(3) ?
    C6 H6A . 0.9900 ?
    C6 H6B . 0.9900 ?
    C7 C8 . 1.537(3) ?
    C7 H7A . 0.9900 ?
    C7 H7B . 0.9900 ?
    C8 C8A . 1.498(3) ?
    C8 H8A . 0.9900 ?
    C8 H8B . 0.9900 ?
    C8A S9 . 1.7529(19) ?
    S9 C9A . 1.7354(19) ?
    C10 C15 . 1.399(3) ?
    C10 C11 . 1.405(3) ?
    C11 C12 . 1.387(3) ?
    C11 H11 . 0.9500 ?
    C12 C13 . 1.403(3) ?
    C12 H12 . 0.9500 ?
    C13 C14 . 1.389(3) ?
    C14 C15 . 1.396(3) ?
    C14 H14 . 0.9500 ?
    C15 H15 . 0.9500 ?
    C16 H16A . 0.9800 ?
    C16 H16B . 0.9800 ?
    C16 H16C . 0.9800 ?
loop_
    _geom_angle_atom_site_label_1
    _geom_angle_atom_site_label_2
    _geom_angle_atom_site_label_3
    _geom_angle_site_symmetry_1
    _geom_angle_site_symmetry_3
    _geom_angle
    _geom_angle_publ_flag
    C13 S1 C16 . . 103.71(10) ?
    C9A N1 C2 . . 104.13(15) ?
    C3 C2 N1 . . 110.13(16) ?
    C3 C2 C10 . . 130.54(17) ?
    N1 C2 C10 . . 119.33(16) ?
    C2 C3 N4 . . 106.03(15) ?
    C2 C3 Br1 . . 131.99(14) ?
    N4 C3 Br1 . . 121.98(13) ?
    C9A N4 C3 . . 105.38(15) ?
    C9A N4 C4A . . 114.32(15) ?
    C3 N4 C4A . . 140.26(16) ?
    C8A C4A N4 . . 111.27(16) ?
    C8A C4A C5 . . 124.77(17) ?
    N4 C4A C5 . . 123.97(16) ?
    C4A C5 C6 . . 110.25(15) ?
    C4A C5 H5A . . 109.6 ?
    C6 C5 H5A . . 109.6 ?
    C4A C5 H5B . . 109.6 ?
    C6 C5 H5B . . 109.6 ?
    H5A C5 H5B . . 108.1 ?
    C7 C6 C5 . . 112.55(15) ?
    C7 C6 H6A . . 109.1 ?
    C5 C6 H6A . . 109.1 ?
    C7 C6 H6B . . 109.1 ?
    C5 C6 H6B . . 109.1 ?
    H6A C6 H6B . . 107.8 ?
    C6 C7 C8 . . 110.44(16) ?
    C6 C7 H7A . . 109.6 ?
    C8 C7 H7A . . 109.6 ?
    C6 C7 H7B . . 109.6 ?
    C8 C7 H7B . . 109.6 ?
    H7A C7 H7B . . 108.1 ?
    C8A C8 C7 . . 109.02(15) ?
    C8A C8 H8A . . 109.9 ?
    C7 C8 H8A . . 109.9 ?
    C8A C8 H8B . . 109.9 ?
    C7 C8 H8B . . 109.9 ?
    H8A C8 H8B . . 108.3 ?
    C4A C8A C8 . . 124.20(17) ?
    C4A C8A S9 . . 113.31(14) ?
    C8 C8A S9 . . 122.44(13) ?
    C9A S9 C8A . . 89.99(9) ?
    N1 C9A N4 . . 114.32(16) ?
    N1 C9A S9 . . 134.58(14) ?
    N4 C9A S9 . . 111.08(13) ?
    C15 C10 C11 . . 117.62(17) ?
    C15 C10 C2 . . 123.61(17) ?
    C11 C10 C2 . . 118.73(17) ?
    C12 C11 C10 . . 121.15(18) ?
    C12 C11 H11 . . 119.4 ?
    C10 C11 H11 . . 119.4 ?
    C11 C12 C13 . . 120.61(18) ?
    C11 C12 H12 . . 119.7 ?
    C13 C12 H12 . . 119.7 ?
    C14 C13 C12 . . 118.75(18) ?
    C14 C13 S1 . . 124.86(16) ?
    C12 C13 S1 . . 116.38(15) ?
    C13 C14 C15 . . 120.45(19) ?
    C13 C14 H14 . . 119.8 ?
    C15 C14 H14 . . 119.8 ?
    C14 C15 C10 . . 121.38(18) ?
    C14 C15 H15 . . 119.3 ?
    C10 C15 H15 . . 119.3 ?
    S1 C16 H16A . . 109.5 ?
    S1 C16 H16B . . 109.5 ?
    H16A C16 H16B . . 109.5 ?
    S1 C16 H16C . . 109.5 ?
    H16A C16 H16C . . 109.5 ?
    H16B C16 H16C . . 109.5 ?
loop_
    _geom_torsion_atom_site_label_1
    _geom_torsion_atom_site_label_2
    _geom_torsion_atom_site_label_3
    _geom_torsion_atom_site_label_4
    _geom_torsion_site_symmetry_1
    _geom_torsion_site_symmetry_2
    _geom_torsion_site_symmetry_3
    _geom_torsion_site_symmetry_4
    _geom_torsion
    _geom_torsion_publ_flag
    C9A N1 C2 C3 . . . . -0.4(2) ?
    C9A N1 C2 C10 . . . . 178.60(16) ?
    N1 C2 C3 N4 . . . . 0.2(2) ?
    C10 C2 C3 N4 . . . . -178.66(17) ?
    N1 C2 C3 Br1 . . . . -178.84(14) ?
    C10 C2 C3 Br1 . . . . 2.3(3) ?
    C2 C3 N4 C9A . . . . 0.07(19) ?
    Br1 C3 N4 C9A . . . . 179.24(12) ?
    C2 C3 N4 C4A . . . . 177.6(2) ?
    Br1 C3 N4 C4A . . . . -3.2(3) ?
    C9A N4 C4A C8A . . . . 0.7(2) ?
    C3 N4 C4A C8A . . . . -176.6(2) ?
    C9A N4 C4A C5 . . . . -179.12(16) ?
    C3 N4 C4A C5 . . . . 3.5(3) ?
    C8A C4A C5 C6 . . . . -6.7(3) ?
    N4 C4A C5 C6 . . . . 173.18(16) ?
    C4A C5 C6 C7 . . . . 39.6(2) ?
    C5 C6 C7 C8 . . . . -63.1(2) ?
    C6 C7 C8 C8A . . . . 49.1(2) ?
    N4 C4A C8A C8 . . . . 175.79(16) ?
    C5 C4A C8A C8 . . . . -4.3(3) ?
    N4 C4A C8A S9 . . . . -1.6(2) ?
    C5 C4A C8A S9 . . . . 178.26(14) ?
    C7 C8 C8A C4A . . . . -17.4(3) ?
    C7 C8 C8A S9 . . . . 159.79(14) ?
    C4A C8A S9 C9A . . . . 1.59(15) ?
    C8 C8A S9 C9A . . . . -175.86(16) ?
    C2 N1 C9A N4 . . . . 0.5(2) ?
    C2 N1 C9A S9 . . . . -178.31(16) ?
    C3 N4 C9A N1 . . . . -0.4(2) ?
    C4A N4 C9A N1 . . . . -178.63(15) ?
    C3 N4 C9A S9 . . . . 178.71(12) ?
    C4A N4 C9A S9 . . . . 0.45(19) ?
    C8A S9 C9A N1 . . . . 177.7(2) ?
    C8A S9 C9A N4 . . . . -1.11(14) ?
    C3 C2 C10 C15 . . . . 17.2(3) ?
    N1 C2 C10 C15 . . . . -161.53(18) ?
    C3 C2 C10 C11 . . . . -164.91(19) ?
    N1 C2 C10 C11 . . . . 16.3(3) ?
    C15 C10 C11 C12 . . . . -1.1(3) ?
    C2 C10 C11 C12 . . . . -179.12(17) ?
    C10 C11 C12 C13 . . . . -0.5(3) ?
    C11 C12 C13 C14 . . . . 1.7(3) ?
    C11 C12 C13 S1 . . . . -177.96(15) ?
    C16 S1 C13 C14 . . . . -6.6(2) ?
    C16 S1 C13 C12 . . . . 173.04(16) ?
    C12 C13 C14 C15 . . . . -1.2(3) ?
    S1 C13 C14 C15 . . . . 178.47(16) ?
    C13 C14 C15 C10 . . . . -0.5(3) ?
    C11 C10 C15 C14 . . . . 1.7(3) ?
    C2 C10 C15 C14 . . . . 179.55(18) ?
_iucr_refine_instructions_details
;
TITL I in P-1
CELL 0.71073   7.3132   7.5663  14.4543  95.033  97.188 101.938
ZERR    2.00   0.0003   0.0003   0.0007   0.001   0.001   0.001
LATT  1
SFAC C H N S BR
UNIT 32 30 4 4 2
TEMP -153.0
SIZE 0.10 0.10 0.15
L.S. 12
BOND $H
ACTA
CONF
WGHT    0.037700    0.135100
FVAR       0.12691
BR1   5    0.528459    0.333714    0.103656    11.00000    0.01313    0.02030 =
         0.01932   -0.00219   -0.00109    0.00599
S1    4    0.316731    0.753826    0.551651    11.00000    0.02712    0.03269 =
         0.01729   -0.00568    0.00289    0.00072
N1    3   -0.031805    0.348972    0.108227    11.00000    0.01575    0.01630 =
         0.01874    0.00154    0.00422    0.00260
C2    1    0.156533    0.386601    0.151506    11.00000    0.01540    0.01405 =
         0.01578    0.00233    0.00326    0.00290
C3    1    0.269731    0.328393    0.090018    11.00000    0.01338    0.01553 =
         0.01538    0.00078    0.00101    0.00508
N4    3    0.149415    0.254128    0.007241    11.00000    0.01086    0.01530 =
         0.01453    0.00103    0.00113    0.00340
C4A   1    0.155113    0.175404   -0.084243    11.00000    0.01446    0.01210 =
         0.01749    0.00161    0.00230    0.00296
C5    1    0.330230    0.139864   -0.117974    11.00000    0.01402    0.01600 =
         0.01858    0.00043    0.00361    0.00503
AFIX  23
H5A   2    0.392101    0.069596   -0.073899    11.00000   -1.20000
H5B   2    0.419534    0.256805   -0.119918    11.00000   -1.20000
AFIX   0
C6    1    0.281942    0.032643   -0.216465    11.00000    0.01953    0.02172 =
         0.01791   -0.00097    0.00298    0.00826
AFIX  23
H6A   2    0.397839    0.046170   -0.246421    11.00000   -1.20000
H6B   2    0.237195   -0.098056   -0.210580    11.00000   -1.20000
AFIX   0
C7    1    0.130806    0.096378   -0.279182    11.00000    0.02212    0.02469 =
         0.01592   -0.00040    0.00245    0.00698
AFIX  23
H7A   2    0.110963    0.029513   -0.342917    11.00000   -1.20000
H7B   2    0.173467    0.227641   -0.284371    11.00000   -1.20000
AFIX   0
C8    1   -0.056020    0.063503   -0.238453    11.00000    0.01781    0.01933 =
         0.01674   -0.00130   -0.00164    0.00360
AFIX  23
H8A   2   -0.145808    0.125279   -0.272637    11.00000   -1.20000
H8B   2   -0.113333   -0.068389   -0.245748    11.00000   -1.20000
AFIX   0
C8A   1   -0.017523    0.136602   -0.136559    11.00000    0.01359    0.01399 =
         0.01825    0.00072    0.00280    0.00245
S9    4   -0.194535    0.189399   -0.074809    11.00000    0.01080    0.02099 =
         0.01859    0.00057    0.00092    0.00355
C9A   1   -0.027162    0.272234    0.023789    11.00000    0.01186    0.01597 =
         0.01858    0.00312    0.00334    0.00303
C10   1    0.205893    0.478191    0.247890    11.00000    0.01918    0.01287 =
         0.01672    0.00104    0.00285    0.00267
C11   1    0.060748    0.483584    0.302546    11.00000    0.01762    0.01745 =
         0.02077    0.00013    0.00207    0.00172
AFIX  43
H11   2   -0.065844    0.426722    0.276655    11.00000   -1.20000
AFIX   0
C12   1    0.099072    0.570467    0.393622    11.00000    0.02105    0.02081 =
         0.01928    0.00100    0.00508    0.00371
AFIX  43
H12   2   -0.001447    0.573315    0.429084    11.00000   -1.20000
AFIX   0
C13   1    0.284950    0.654204    0.433877    11.00000    0.02522    0.01869 =
         0.01446   -0.00112    0.00190    0.00374
C14   1    0.429171    0.652707    0.379943    11.00000    0.01958    0.02521 =
         0.02084   -0.00282    0.00135   -0.00065
AFIX  43
H14   2    0.555448    0.710802    0.405785    11.00000   -1.20000
AFIX   0
C15   1    0.389810    0.566409    0.288021    11.00000    0.02054    0.02354 =
         0.01938   -0.00115    0.00631    0.00094
AFIX  43
H15   2    0.490034    0.567625    0.251970    11.00000   -1.20000
AFIX   0
C16   1    0.568444    0.819772    0.582834    11.00000    0.02859    0.03115 =
         0.02487   -0.00295   -0.00300   -0.00034
AFIX 137
H16A  2    0.600070    0.861487    0.650186    11.00000   -1.50000
H16B  2    0.618699    0.918518    0.547172    11.00000   -1.50000
H16C  2    0.624166    0.715361    0.568192    11.00000   -1.50000
HKLF 4
REM I in P-1
REM R1 = 0.0301 for 3927 Fo > 4sig(Fo) and 0.0370 for all 4508 data
REM    191 parameters refined using    0 restraints
END
WGHT      0.0377      0.1354
REM Highest difference peak  0.673,  deepest hole -0.321,  1-sigma level  0.085
Q1    1   0.4771  0.2807  0.1437  11.00000  0.05    0.67 (at 0.82 A from Br1)
Q2    1  -0.1235  0.3665  0.0806  11.00000  0.05    0.66
Q3    1   0.4929  0.3175  0.1572  11.00000  0.05    0.63
Q4    1   0.4067  0.3452  0.1023  11.00000  0.05    0.57
Q5    1   0.5558  0.4414  0.1171  11.00000  0.05    0.50
Q6    1   0.5308  0.2187  0.1010  11.00000  0.05    0.47
Q7    1   0.6080  0.3796  0.0603  11.00000  0.05    0.46
Q8    1   0.2163  0.3258  0.1361  11.00000  0.05    0.46
Q9    1   0.0592  0.1404 -0.1023  11.00000  0.05    0.46
Q10   1   0.3402  0.6636  0.3971  11.00000  0.05    0.43
Q11   1   0.4079  0.5890  0.3414  11.00000  0.05    0.43
Q12   1  -0.0260  0.1147 -0.1947  11.00000  0.05    0.42
Q13   1   0.1373  0.4621  0.2788  11.00000  0.05    0.41
Q14   1   0.1772  0.4093  0.2007  11.00000  0.05    0.41
Q15   1   0.4640  0.2570  0.0550  11.00000  0.05    0.41
Q16   1   0.0739  0.1787 -0.1148  11.00000  0.05    0.40
Q17   1   0.1918  0.6480  0.4062  11.00000  0.05    0.40
Q18   1   0.2770  0.8655  0.5410  11.00000  0.05    0.39
Q19   1  -0.1109  0.2371 -0.0203  11.00000  0.05    0.39
Q20   1   0.2451  0.1500 -0.0913  11.00000  0.05    0.39
;
