# Supplementary material for: 3-Bromo-2-[4-(methyl­sulfan­yl)phen­yl]-5,6,7,8-tetra­hydro-1,3-benzo­thia­zolo[3,2-a]imidazole
Source: Acta Crystallogr Sect E Struct Rep Online. 2014 Apr 26;70(Pt 5):o596–7. doi: 10.1107/S1600536814008976 (PMC4011264; doi:10.1107/S1600536814008976)
Supplement: Supplementary file 2 [file e-70-0o596-Isup2.hkl]

# 
# h,k,l, Fc-squared, Fo-squared, sigma(Fo-squared) and status flag 
# 
data_I
_shelx_title ' Bun10 in P-1' 
_shelx_refln_list_code          4 
_shelx_F_calc_maximum      242.65 
_exptl_crystal_F_000       384.00 
_reflns_d_resolution_high  0.7109 
 
loop_ 
 _symmetry_equiv_pos_as_xyz 
 'x, y, z' 
 '-x, -y, -z' 
 
_cell_length_a     7.3132 
_cell_length_b     7.5663 
_cell_length_c    14.4543 
_cell_angle_alpha  95.033 
_cell_angle_beta   97.188 
_cell_angle_gamma 101.938 
 
_shelx_F_squared_multiplier     1.000 
 
loop_ 
 _refln_index_h 
 _refln_index_k 
 _refln_index_l 
 _refln_F_squared_calc 
 _refln_F_squared_meas 
 _refln_F_squared_sigma 
 _refln_observed_status 
   1   0   0      280.22      267.85      4.27 o 
   2   0   0     1060.42     1127.59     14.76 o 
   3   0   0     1317.71     1422.47     19.25 o 
   4   0   0      887.91      880.29     14.28 o 
   5   0   0      272.09      272.30      8.03 o 
   6   0   0     1062.80     1026.25     28.86 o 
   7   0   0        1.97        1.47      4.18 o 
   8   0   0      220.91      242.75     15.64 o 
   9   0   0        7.19       17.59      9.37 o 
 -10   1   0      146.71      126.52     13.87 o 
  -9   1   0       13.05        3.25      7.67 o 
  -8   1   0      478.00      474.08     14.00 o 
  -7   1   0     1342.80     1315.96     27.28 o 
  -6   1   0       62.64       70.00      5.72 o 
  -5   1   0      754.31      765.94     14.14 o 
  -4   1   0      141.44      153.35      5.67 o 
  -3   1   0       53.76       46.64      5.11 o 
  -2   1   0      124.36      122.85      5.98 o 
  -1   1   0        4.50        5.73      1.16 o 
   0   1   0     1468.96     1697.06     19.82 o 
   1   1   0     3227.57     3551.30     50.67 o 
   2   1   0     4129.10     4276.29     49.46 o 
   3   1   0     1040.53     1197.53     22.34 o 
   4   1   0      579.01      497.95      9.77 o 
   5   1   0     2170.15     2205.30     30.35 o 
   6   1   0       44.90       57.21      5.21 o 
   7   1   0     2055.85     1967.92     40.72 o 
   8   1   0      727.88      710.87     27.94 o 
   9   1   0       35.98       42.75     10.87 o 
 -10   2   0       77.52       80.69     14.59 o 
  -9   2   0      334.70      344.21     16.05 o 
  -8   2   0       99.21      102.46      9.37 o 
  -7   2   0      161.24      173.12      9.10 o 
  -6   2   0     5166.78     5010.33     79.22 o 
  -5   2   0     1086.29     1059.17     17.93 o 
  -4   2   0     1087.25     1033.61     16.52 o 
  -3   2   0     5127.03     5358.92     62.91 o 
  -2   2   0     2137.73     2289.43     28.54 o 
  -1   2   0     3573.21     3872.42     44.79 o 
   0   2   0     5004.09     5335.00     60.65 o 
   1   2   0      405.53      403.95      7.99 o 
   2   2   0     1369.37     1445.93     25.42 o 
   3   2   0      725.82      756.33     17.06 o 
   4   2   0       26.71       33.41      5.51 o 
   5   2   0      269.97      277.45      8.61 o 
   6   2   0       58.68       48.98      8.38 o 
   7   2   0      314.39      287.18     21.73 o 
   8   2   0      505.97      512.89     44.40 o 
   9   2   0      493.17      545.12     24.74 o 
 -10   3   0       47.72       36.63      9.22 o 
  -9   3   0      165.47      177.53     11.12 o 
  -8   3   0      121.02      137.22     11.56 o 
  -7   3   0      432.25      419.12     12.73 o 
  -6   3   0        3.64        1.07      3.63 o 
  -5   3   0     2912.99     2717.41     36.94 o 
  -4   3   0     2668.08     2629.81     34.82 o 
  -3   3   0     1460.90     1492.82     22.87 o 
  -2   3   0     2177.04     2242.46     28.79 o 
  -1   3   0     1419.75     1488.95     19.82 o 
   0   3   0     1012.23     1058.83     14.98 o 
   1   3   0     6103.23     6306.98     72.66 o 
   2   3   0     3361.46     3295.50    113.32 o 
   3   3   0       33.23       43.63     10.56 o 
   4   3   0      709.34      704.10     19.00 o 
   5   3   0      621.78      602.67     39.74 o 
   6   3   0       18.47       32.48      8.35 o 
   7   3   0       47.64       44.04     12.73 o 
   8   3   0      220.08      226.43     18.12 o 
 -10   4   0      169.15      176.34     21.11 o 
  -9   4   0      761.71      736.86     20.82 o 
  -8   4   0       30.73       22.36      6.29 o 
  -7   4   0      879.77      868.60     18.49 o 
  -6   4   0      513.10      519.86     19.06 o 
  -5   4   0      787.74      789.38     15.56 o 
  -4   4   0        8.47       10.76      3.42 o 
  -3   4   0       70.90       81.70      4.99 o 
  -2   4   0      293.76      293.94      7.62 o 
  -1   4   0      860.91      867.01     13.95 o 
   0   4   0      354.85      388.40      8.39 o 
   1   4   0       73.34       73.84      4.06 o 
   2   4   0     2121.98     2062.93     27.57 o 
   3   4   0     2193.32     2058.80     38.13 o 
   4   4   0      401.94      392.45     15.20 o 
   5   4   0      706.01      645.62     21.13 o 
   6   4   0      481.21      482.05     20.41 o 
   7   4   0      294.10      243.40     17.06 o 
   8   4   0      247.70      233.24     19.00 o 
  -9   5   0      266.09      292.45     24.84 o 
  -8   5   0      609.09      557.81     15.80 o 
  -7   5   0      526.74      506.87     14.34 o 
  -6   5   0      282.24      294.72     10.59 o 
  -5   5   0     2553.93     2519.07     41.41 o 
  -4   5   0     3120.99     3165.69     42.15 o 
  -3   5   0      135.31      105.98      7.07 o 
  -2   5   0      768.39      761.96     14.06 o 
  -1   5   0      236.26      224.80      7.25 o 
   0   5   0      101.89      114.79      7.04 o 
   1   5   0      145.43      125.18      6.37 o 
   2   5   0      920.90      912.92     16.58 o 
   3   5   0      174.86      194.57     12.46 o 
   4   5   0      209.57      220.53     22.04 o 
   5   5   0       63.00       52.43      9.63 o 
   6   5   0       99.07       89.87     11.76 o 
   7   5   0      118.52      125.74     34.15 o 
  -9   6   0       46.12       36.01     15.52 o 
  -8   6   0       25.06       40.95      9.54 o 
  -7   6   0      324.60      303.05     16.35 o 
  -6   6   0        2.88        5.58      4.92 o 
  -5   6   0       22.71       24.86      5.10 o 
  -4   6   0     1823.27     1871.61     40.73 o 
  -3   6   0      896.69      891.31     18.95 o 
  -2   6   0      517.91      518.97     13.78 o 
  -1   6   0     1758.15     1739.63     42.26 o 
   0   6   0     1276.69     1234.58     20.33 o 
   1   6   0      330.45      326.31      9.75 o 
   2   6   0      643.64      641.46     25.46 o 
   3   6   0     1157.57     1144.09     44.40 o 
   4   6   0      618.52      559.98     21.39 o 
   5   6   0        3.29       13.13      9.31 o 
   6   6   0       89.82       86.33     13.13 o 
  -8   7   0      621.49      649.47     36.63 o 
  -7   7   0      160.98      150.25     14.28 o 
  -6   7   0       56.91       58.53      9.22 o 
  -5   7   0       13.18       16.63      5.45 o 
  -4   7   0      315.81      314.91     11.33 o 
  -3   7   0       12.78       15.84      4.77 o 
  -2   7   0      200.83      207.73      9.05 o 
  -1   7   0       67.29       54.93      7.69 o 
   0   7   0      455.22      481.16     12.68 o 
   1   7   0      153.98      149.68     11.83 o 
   2   7   0        7.21       13.31      8.04 o 
   3   7   0      658.18      624.90     22.35 o 
   4   7   0     1182.47     1186.23     41.60 o 
   5   7   0       76.45       90.06     13.78 o 
  -8   8   0       91.33       83.20     19.87 o 
  -7   8   0      839.59      956.82     42.84 o 
  -6   8   0      287.57      325.95     17.58 o 
  -5   8   0       90.34       87.21     10.25 o 
  -4   8   0      457.70      475.59     14.06 o 
  -3   8   0      963.17      932.00     19.94 o 
  -2   8   0      454.35      429.94     13.25 o 
  -1   8   0      347.09      353.04     16.89 o 
   0   8   0      111.69      115.99     14.90 o 
   1   8   0        3.78        0.00      9.62 o 
   2   8   0       22.27       19.53      9.54 o 
   3   8   0      138.80      131.19     16.45 o 
   4   8   0       15.52       17.34     11.19 o 
  -7   9   0        3.50        0.00     14.90 o 
  -6   9   0      108.11      101.29     14.90 o 
  -5   9   0      402.37      411.79     19.70 o 
  -4   9   0       43.24       33.95      9.31 o 
  -3   9   0      175.01      173.53     13.39 o 
  -2   9   0      649.10      663.95     17.77 o 
  -1   9   0      305.25      327.79     17.30 o 
   0   9   0      208.78      268.32     17.41 o 
   1   9   0      743.72      753.25     53.09 o 
   2   9   0       18.62       23.25     14.59 o 
   3   9   0       11.93       13.37     11.33 o 
  -5  10   0       32.56       37.20     10.70 o 
  -4  10   0       13.02       17.11      9.43 o 
  -3  10   0      407.32      401.99     19.87 o 
  -2  10   0       67.46       49.05     14.90 o 
  -1  10   0       37.96       60.75     12.02 o 
   0  10   0      199.26      219.99     17.55 o 
   1  10   0      135.08      139.99     16.17 o 
  -1 -10   1       23.83       28.10     12.27 o 
   0 -10   1        0.34       18.77     10.70 o 
   1 -10   1       28.41       11.69     10.07 o 
   2 -10   1       16.73       19.87      9.66 o 
   3 -10   1      133.68      135.75     20.49 o 
   4 -10   1      184.57      202.16     15.58 o 
   5 -10   1       42.78       54.64     17.39 o 
  -3  -9   1      133.56      130.13     15.54 o 
  -2  -9   1      133.66      154.48     15.79 o 
  -1  -9   1      576.21      599.24     24.04 o 
   0  -9   1      169.62      199.19     19.25 o 
   1  -9   1       16.47       16.68      6.71 o 
   2  -9   1      198.51      196.32     12.47 o 
   3  -9   1      198.91      202.00     11.35 o 
   4  -9   1        0.45        0.00      7.43 o 
   5  -9   1       21.67       32.92      8.99 o 
   6  -9   1       17.61       31.67     15.52 o 
   7  -9   1       55.71       58.37     18.01 o 
  -4  -8   1      155.40      145.17     15.47 o 
  -3  -8   1       17.38        5.43     11.49 o 
  -2  -8   1        6.01        0.00      8.55 o 
  -1  -8   1      115.31      134.79     12.90 o 
   0  -8   1     1027.16     1102.46     28.45 o 
   1  -8   1      740.98      742.12     17.26 o 
   2  -8   1       31.25       36.03      5.85 o 
   3  -8   1      467.66      452.34     13.73 o 
   4  -8   1      898.64      883.32     32.73 o 
   5  -8   1      151.49      147.14     17.70 o 
   6  -8   1      216.31      244.47     15.36 o 
   7  -8   1      467.98      512.87     33.53 o 
   8  -8   1       16.02       30.42     17.39 o 
  -6  -7   1      133.34      167.59     35.08 o 
  -5  -7   1        2.66        5.98     15.83 o 
  -4  -7   1       96.62      118.35     13.78 o 
  -3  -7   1      335.25      324.40     17.30 o 
  -2  -7   1        6.15        8.69      7.15 o 
  -1  -7   1       54.75       45.27      8.55 o 
   0  -7   1        1.32        0.00      3.91 o 
   1  -7   1      286.99      289.35      9.99 o 
   2  -7   1      437.30      427.40     14.10 o 
   3  -7   1       72.09       74.34      7.21 o 
   4  -7   1      731.23      725.47     16.59 o 
   5  -7   1      226.08      204.27     10.08 o 
   6  -7   1      284.61      272.26     20.71 o 
   7  -7   1      497.45      537.71     31.67 o 
   8  -7   1      671.39      634.57     36.01 o 
  -7  -6   1       61.30       62.36     18.94 o 
  -6  -6   1      789.28      766.06     34.46 o 
  -5  -6   1      429.08      424.18     20.33 o 
  -4  -6   1       72.68       81.86     21.73 o 
  -3  -6   1      542.27      520.16     18.91 o 
  -2  -6   1      513.19      532.64     22.66 o 
  -1  -6   1      166.73      164.45      7.37 o 
   0  -6   1     1414.80     1344.15     21.92 o 
   1  -6   1     1141.67     1131.99     20.91 o 
   2  -6   1       78.04       77.84      5.71 o 
   3  -6   1       48.10       52.76      5.35 o 
   4  -6   1      183.97      179.25      9.61 o 
   5  -6   1       30.03       28.48      5.52 o 
   6  -6   1       14.61        8.22      4.84 o 
   7  -6   1        6.80       12.92      5.51 o 
   8  -6   1        2.70       11.18     13.04 o 
   9  -6   1      762.09      740.13     37.25 o 
  -7  -5   1      136.46      139.01     15.64 o 
  -6  -5   1       71.71       85.12     18.01 o 
  -5  -5   1      180.37      167.93     13.82 o 
  -4  -5   1      565.09      517.66     22.04 o 
  -3  -5   1        8.79        6.54      5.51 o 
  -2  -5   1     1525.61     1535.69     22.39 o 
  -1  -5   1      707.35      716.46     13.41 o 
   0  -5   1      694.64      674.52     12.66 o 
   1  -5   1     2227.92     2076.62     28.54 o 
   2  -5   1     3384.69     3229.14     41.45 o 
   3  -5   1      315.70      347.38      9.78 o 
   4  -5   1      461.34      474.41     11.92 o 
   5  -5   1     1921.76     1913.54     35.30 o 
   6  -5   1       36.62       24.08      5.02 o 
   7  -5   1      266.60      267.75     11.37 o 
   8  -5   1      618.55      637.34     16.90 o 
   9  -5   1       72.78       97.48     16.76 o 
  -8  -4   1      138.64      131.19     15.16 o 
  -7  -4   1      191.20      184.22     15.91 o 
  -6  -4   1      370.29      361.53     18.47 o 
  -5  -4   1      776.65      705.50     35.08 o 
  -4  -4   1       34.90       37.12     12.11 o 
  -3  -4   1       71.89       60.76      7.31 o 
  -2  -4   1       25.35       49.02      6.10 o 
  -1  -4   1      113.38      111.33      5.60 o 
   0  -4   1       22.43       20.47      4.97 o 
   1  -4   1       81.18       57.12      3.78 o 
   2  -4   1       65.41       53.81      4.59 o 
   3  -4   1     4376.17     4468.53     54.85 o 
   4  -4   1       99.17      100.27      7.39 o 
   5  -4   1       64.96       70.44      9.87 o 
   6  -4   1      539.72      535.52     16.75 o 
   7  -4   1      600.19      592.65     15.30 o 
   8  -4   1     1247.84     1219.09     43.96 o 
   9  -4   1     1079.68     1103.69     28.06 o 
  10  -4   1      200.21      176.96     20.49 o 
  -8  -3   1      426.68      430.98     21.63 o 
  -7  -3   1      289.09      285.20     17.01 o 
  -6  -3   1       25.73       18.39      7.31 o 
  -5  -3   1     2003.04     1903.99     38.08 o 
  -4  -3   1     3247.27     2979.67     51.28 o 
  -3  -3   1     2030.22     2038.38     36.17 o 
  -2  -3   1     1369.53     1323.63     24.98 o 
  -1  -3   1     1492.40     1493.55     19.88 o 
   0  -3   1       28.12       23.95      2.86 o 
   1  -3   1      798.32      767.59     11.83 o 
   2  -3   1     3453.28     3496.13     42.54 o 
   3  -3   1      192.09      220.84      7.80 o 
   4  -3   1        0.37        2.82      2.97 o 
   5  -3   1      257.66      238.95      8.33 o 
   6  -3   1      140.04      117.75     13.12 o 
   7  -3   1      118.34      119.98      8.06 o 
   8  -3   1       94.38      118.24      8.95 o 
   9  -3   1       17.05       30.61      7.03 o 
  10  -3   1      569.84      572.82     21.95 o 
  -9  -2   1       43.49       26.75     29.80 o 
  -8  -2   1        7.70        6.80      9.00 o 
  -7  -2   1       12.09       16.71      7.70 o 
  -6  -2   1      107.20       99.59      9.98 o 
  -5  -2   1       56.10       68.27      6.29 o 
  -4  -2   1      672.84      669.58     17.41 o 
  -3  -2   1     3978.60     4093.73     89.41 o 
  -2  -2   1      662.99      679.28     19.87 o 
  -1  -2   1       41.32       59.71      2.13 o 
   0  -2   1    13452.86    14463.05    164.47 o 
   1  -2   1     4914.75     5506.56     62.72 o 
   2  -2   1     4408.09     4774.47     57.44 o 
   3  -2   1     4761.54     4892.36     58.17 o 
   4  -2   1     1704.63     1674.25     23.88 o 
   5  -2   1       49.54       47.08      4.56 o 
   6  -2   1     2348.85     2290.93     33.14 o 
   7  -2   1      435.94      428.69     12.51 o 
   8  -2   1      147.12      149.36      9.31 o 
   9  -2   1      487.89      496.82     15.88 o 
  10  -2   1        2.43        0.00     11.80 o 
  -9  -1   1      341.06      352.56     19.69 o 
  -8  -1   1      806.68      817.77     25.90 o 
  -7  -1   1     1006.69      968.18     26.17 o 
  -6  -1   1       88.50       82.15      6.69 o 
  -5  -1   1     1730.09     1730.52     86.00 o 
  -4  -1   1     1666.24     1614.13     28.77 o 
  -3  -1   1     1446.88     1600.37     31.36 o 
  -2  -1   1       31.30       35.17      3.75 o 
  -1  -1   1     6167.20     7161.01     69.34 o 
   0  -1   1      136.59       95.14      3.33 o 
   1  -1   1     4074.87     4486.24     50.78 o 
   2  -1   1        6.18       10.37      1.72 o 
   3  -1   1      825.64      923.20     13.97 o 
   4  -1   1     3384.09     3172.16     39.99 o 
   5  -1   1     3957.33     3946.06     49.78 o 
   6  -1   1       38.99       39.09      4.99 o 
   7  -1   1     1527.76     1447.06     24.96 o 
   8  -1   1      736.03      699.57     16.97 o 
   9  -1   1      364.83      389.73     18.91 o 
  10  -1   1      226.18      238.70     17.98 o 
 -10   0   1        1.60        0.00      9.10 o 
  -9   0   1      631.12      675.06     24.57 o 
  -8   0   1      359.56      354.21     17.30 o 
  -7   0   1      674.58      720.88     22.39 o 
  -6   0   1     3852.21     3904.59     50.58 o 
  -5   0   1       33.10       26.88      3.73 o 
  -4   0   1     1362.73     1342.36     19.55 o 
  -3   0   1     4397.68     4693.46     56.49 o 
  -2   0   1     4281.98     4646.75     84.48 o 
  -1   0   1     1014.52     1141.05     40.29 o 
   1   0   1       10.00       10.43      1.58 o 
   2   0   1       47.23       67.26      3.00 o 
   3   0   1     3859.17     4054.24     48.22 o 
   4   0   1     1405.83     1431.42     20.66 o 
   5   0   1      260.01      258.05      8.10 o 
   6   0   1       26.28       27.78      4.35 o 
   7   0   1       39.85       32.22      5.35 o 
   8   0   1       81.04       84.65     14.90 o 
   9   0   1      146.49      140.63     22.66 o 
 -10   1   1      390.65      358.11     27.63 o 
  -9   1   1       13.43       17.04      8.65 o 
  -8   1   1        5.03        6.00      5.16 o 
  -7   1   1       27.31       18.98      4.92 o 
  -6   1   1      543.87      520.94     12.50 o 
  -5   1   1       55.08       58.34      8.92 o 
  -4   1   1        4.57       10.55      2.61 o 
  -3   1   1      116.85      125.61      4.44 o 
  -2   1   1     5126.81     5457.14     62.30 o 
  -1   1   1     3055.83     3218.20     31.69 o 
   0   1   1       86.26      105.22      2.71 o 
   1   1   1     5874.21     6473.28    171.00 o 
   2   1   1     1719.63     1760.77     22.21 o 
   3   1   1     1854.45     2037.60     26.22 o 
   4   1   1     4849.21     4803.73     58.13 o 
   5   1   1     2725.66     2561.44     34.56 o 
   6   1   1       12.91       15.69      3.96 o 
   7   1   1       91.38       73.53      9.98 o 
   8   1   1      349.14      384.47     28.87 o 
   9   1   1       28.45       24.91     10.29 o 
 -10   2   1      197.36      221.58     26.08 o 
  -9   2   1     1047.47     1072.54     37.52 o 
  -8   2   1     1058.59     1031.89     20.94 o 
  -7   2   1     1296.64     1253.01     22.25 o 
  -6   2   1      112.90      107.18     13.26 o 
  -5   2   1       31.33       31.23      3.99 o 
  -4   2   1       71.57       90.41      6.79 o 
  -3   2   1     4381.10     4710.24     73.46 o 
  -2   2   1      655.78      645.47     10.20 o 
  -1   2   1      612.84      652.20     11.07 o 
   0   2   1      656.55      728.90     10.45 o 
   1   2   1        3.44        2.60      1.47 o 
   2   2   1       84.73       65.58      7.99 o 
   3   2   1      367.86      358.48      7.85 o 
   4   2   1       58.70       62.56      7.35 o 
   5   2   1     1562.01     1613.45     31.10 o 
   6   2   1      908.54      854.48     33.53 o 
   7   2   1      578.64      599.34     22.09 o 
   8   2   1      292.66      308.86     19.52 o 
   9   2   1      419.87      405.76     22.63 o 
 -10   3   1        2.62        2.18      8.80 o 
  -9   3   1      141.94      144.78     10.02 o 
  -8   3   1      808.95      793.83     18.31 o 
  -7   3   1      588.62      596.93     19.41 o 
  -6   3   1      224.31      212.88     10.56 o 
  -5   3   1     3354.30     3218.36     52.44 o 
  -4   3   1      850.63      886.82     15.23 o 
  -3   3   1       98.98      104.20      5.24 o 
  -2   3   1     5627.76     5745.52     66.98 o 
  -1   3   1     3898.84     3881.76     46.19 o 
   0   3   1     2721.12     2930.69     35.78 o 
   1   3   1      400.56      396.38      9.10 o 
   2   3   1     1905.24     2148.41     32.89 o 
   3   3   1       98.56      108.84      8.20 o 
   4   3   1      197.80      178.75     10.43 o 
   5   3   1      323.78      289.16     14.02 o 
   6   3   1      136.55      133.17     17.70 o 
   7   3   1      489.02      540.92     21.74 o 
   8   3   1        2.09        0.00      8.73 o 
 -10   4   1        3.32        9.31     13.04 o 
  -9   4   1      499.18      490.97     41.91 o 
  -8   4   1        4.55        6.35      5.39 o 
  -7   4   1       69.83       66.37      6.60 o 
  -6   4   1       43.62       39.84      6.17 o 
  -5   4   1      244.44      248.93     16.99 o 
  -4   4   1     1274.48     1300.58     20.41 o 
  -3   4   1       20.32       26.16      3.45 o 
  -2   4   1      152.33      179.38      8.18 o 
  -1   4   1     2255.61     2232.67     28.98 o 
   0   4   1     3022.44     3045.41     38.40 o 
   1   4   1     1047.84     1028.93     16.04 o 
   2   4   1     1125.49     1106.57     26.81 o 
   3   4   1      829.40      826.00     26.39 o 
   4   4   1      190.82      202.60     12.71 o 
   5   4   1      332.07      359.49     16.80 o 
   6   4   1     1604.09     1490.07     60.54 o 
   7   4   1      194.71      192.41     31.98 o 
   8   4   1        1.46        0.09     10.43 o 
  -9   5   1       32.04       31.67      9.66 o 
  -8   5   1      814.76      810.15     25.45 o 
  -7   5   1      675.29      688.67     16.26 o 
  -6   5   1      607.87      620.36     14.34 o 
  -5   5   1      223.04      213.38      8.84 o 
  -4   5   1      973.01     1020.67     50.52 o 
  -3   5   1        4.31        8.78      3.45 o 
  -2   5   1      106.24      101.41      8.15 o 
  -1   5   1      472.06      466.93     10.53 o 
   0   5   1       87.06       78.81      5.20 o 
   1   5   1      321.79      308.65      8.64 o 
   2   5   1       53.47       48.00      5.17 o 
   3   5   1     1316.22     1237.78     28.45 o 
   4   5   1      472.44      446.65     17.14 o 
   5   5   1        6.67       21.11      8.65 o 
   6   5   1      273.07      256.16     18.12 o 
   7   5   1      608.82      601.35     54.95 o 
  -9   6   1       86.56       96.24     18.63 o 
  -8   6   1       58.80       50.64     10.31 o 
  -7   6   1      877.69      897.99     26.33 o 
  -6   6   1      451.63      459.57     17.98 o 
  -5   6   1      545.73      591.51     14.34 o 
  -4   6   1     1774.53     1752.19     27.47 o 
  -3   6   1     1051.00     1072.27     19.31 o 
  -2   6   1       45.47       46.21      4.89 o 
  -1   6   1      508.01      507.10     12.10 o 
   0   6   1     1923.56     1864.07     27.84 o 
   1   6   1      348.33      358.91     10.12 o 
   2   6   1        3.43        6.21      6.15 o 
   3   6   1       28.79       34.62      8.35 o 
   4   6   1       44.83       48.65     13.35 o 
   5   6   1       29.38       19.99      9.19 o 
   6   6   1       30.05       35.56     11.39 o 
  -8   7   1       55.53       59.24     11.48 o 
  -7   7   1       88.87       96.48     11.83 o 
  -6   7   1        0.64        0.00      7.43 o 
  -5   7   1       80.62       78.80     10.25 o 
  -4   7   1       41.23       34.40      5.56 o 
  -3   7   1      836.92      780.20     16.90 o 
  -2   7   1      836.48      809.67     16.65 o 
  -1   7   1        7.59        3.15      4.22 o 
   0   7   1      272.00      267.24     10.37 o 
   1   7   1     1340.75     1377.00     31.65 o 
   2   7   1      563.65      544.84     19.89 o 
   3   7   1      472.45      455.46     24.53 o 
   4   7   1      427.57      387.64     21.11 o 
   5   7   1       58.26       65.43     18.01 o 
  -8   8   1       71.10       60.85     17.39 o 
  -7   8   1      384.20      397.10     20.51 o 
  -6   8   1      380.22      378.76     18.18 o 
  -5   8   1       47.55       61.12     10.07 o 
  -4   8   1      199.53      206.16     15.83 o 
  -3   8   1      331.19      351.54     12.73 o 
  -2   8   1      288.46      284.87     12.03 o 
  -1   8   1        0.00        1.06      4.63 o 
   0   8   1        5.58        3.95      7.15 o 
   1   8   1       25.83       25.79      8.49 o 
   2   8   1      110.13      122.45     12.90 o 
   3   8   1       37.23       51.56     11.64 o 
   4   8   1      225.77      238.08     19.26 o 
  -7   9   1       47.00       31.05     17.39 o 
  -6   9   1       29.53       30.98     11.49 o 
  -5   9   1      849.85      888.01     28.09 o 
  -4   9   1      410.72      435.70     19.97 o 
  -3   9   1      292.95      348.25     24.84 o 
  -2   9   1      162.48      170.33     10.40 o 
  -1   9   1      167.74      184.59     18.32 o 
   0   9   1        4.79        5.10      9.10 o 
   1   9   1      847.89      897.30     28.73 o 
   2   9   1      350.70      401.72     22.23 o 
   3   9   1       77.34       63.50     20.49 o 
  -5  10   1       65.59       85.21     12.90 o 
  -4  10   1       23.39       37.25     10.54 o 
  -3  10   1       22.58       38.15     10.07 o 
  -2  10   1      344.61      335.91     28.56 o 
  -1  10   1      291.37      405.45     33.53 o 
   0  10   1       17.71       25.88     13.97 o 
  -1 -10   2       17.13       13.02     11.39 o 
   0 -10   2      100.65      127.37     14.85 o 
   1 -10   2      208.88      215.18     16.42 o 
   2 -10   2      128.34      116.29     17.39 o 
   3 -10   2      469.48      461.72     20.14 o 
   4 -10   2      297.87      276.31     25.46 o 
   5 -10   2       37.00       29.18     15.52 o 
  -3  -9   2      326.18      355.16     21.46 o 
  -2  -9   2        8.88       21.00     10.70 o 
  -1  -9   2       13.54       12.36     10.07 o 
   0  -9   2       30.11       36.12      9.98 o 
   1  -9   2        7.57        8.33      6.30 o 
   2  -9   2       18.76       12.82      5.95 o 
   3  -9   2        1.27        5.36      5.97 o 
   4  -9   2      216.71      216.83     15.54 o 
   5  -9   2       69.81       79.48     17.39 o 
   6  -9   2      138.44      104.93     19.87 o 
   7  -9   2      103.43      114.87     21.73 o 
  -5  -8   2        8.78       15.97     11.92 o 
  -4  -8   2      168.57      161.59     15.81 o 
  -3  -8   2      658.89      661.20     25.36 o 
  -2  -8   2      384.68      396.68     25.15 o 
  -1  -8   2      158.29      149.59     14.59 o 
   0  -8   2      722.84      716.07     22.38 o 
   1  -8   2      601.45      615.49     29.80 o 
   2  -8   2       93.76       99.74      7.51 o 
   3  -8   2      277.28      288.51     11.75 o 
   4  -8   2      698.35      691.83     23.30 o 
   5  -8   2       10.59        8.34      5.75 o 
   6  -8   2       18.05        9.93     13.66 o 
   7  -8   2       10.14       13.66     14.90 o 
   8  -8   2        8.43        6.21     14.28 o 
  -6  -7   2        3.28       11.84     11.78 o 
  -5  -7   2        2.11        9.07     13.35 o 
  -4  -7   2        2.14        4.51      8.16 o 
  -3  -7   2       77.75       98.37     17.08 o 
  -2  -7   2      478.93      442.49     18.38 o 
  -1  -7   2      289.55      268.80     18.94 o 
   0  -7   2      171.89      169.20     11.63 o 
   1  -7   2      256.91      252.91      9.53 o 
   2  -7   2      740.52      716.71     15.41 o 
   3  -7   2       45.19       50.02      8.13 o 
   4  -7   2     1392.65     1367.97     24.22 o 
   5  -7   2     2208.54     2144.55     33.52 o 
   6  -7   2      104.12      119.02     15.61 o 
   7  -7   2      362.39      383.14     21.73 o 
   8  -7   2      217.60      234.70     24.84 o 
  -7  -6   2      231.34      285.21     64.89 o 
  -6  -6   2      307.33      347.38     24.84 o 
  -5  -6   2      257.20      242.12     35.08 o 
  -4  -6   2       67.51       54.79     14.28 o 
  -3  -6   2      818.17      728.97     26.39 o 
  -2  -6   2      807.57      801.04     22.17 o 
  -1  -6   2       87.35       81.86      5.56 o 
   0  -6   2       38.40       46.76      5.31 o 
   1  -6   2       19.10       14.94      4.02 o 
   2  -6   2       21.01       19.81      3.94 o 
   3  -6   2      542.72      504.48     16.61 o 
   4  -6   2        1.83        6.48      4.11 o 
   5  -6   2      433.61      445.28     22.23 o 
   6  -6   2      703.53      748.03     17.18 o 
   7  -6   2      809.55      821.61     23.41 o 
   8  -6   2      121.07      103.76     11.58 o 
   9  -6   2      473.02      492.38     32.91 o 
  -7  -5   2      109.86      116.04     15.36 o 
  -6  -5   2       19.16       36.29     10.59 o 
  -5  -5   2      727.63      684.21     36.63 o 
  -4  -5   2      672.98      628.96     20.77 o 
  -3  -5   2       21.74       25.13     13.97 o 
  -2  -5   2     1172.30     1190.28     18.30 o 
  -1  -5   2     4004.21     3902.62     48.79 o 
   0  -5   2      727.20      700.73     12.93 o 
   1  -5   2     1197.82     1174.42     18.39 o 
   2  -5   2      922.82      889.38     15.41 o 
   3  -5   2      243.34      225.67      8.03 o 
   4  -5   2     1048.59      997.79     23.71 o 
   5  -5   2      923.19      903.41     27.08 o 
   6  -5   2       35.29       43.15      5.75 o 
   7  -5   2      574.02      605.23     15.68 o 
   8  -5   2        8.33       10.82      7.45 o 
   9  -5   2      101.89      107.93     11.92 o 
  -8  -4   2      202.26      222.74     28.87 o 
  -7  -4   2      224.02      240.91     17.86 o 
  -6  -4   2        6.33        9.05     11.80 o 
  -5  -4   2       25.53       28.46      7.60 o 
  -4  -4   2      126.48      118.72     10.14 o 
  -3  -4   2       25.00       35.24      6.10 o 
  -2  -4   2      435.02      428.14     13.78 o 
  -1  -4   2      121.15       99.69      4.32 o 
   0  -4   2     5519.76     5543.23     65.31 o 
   1  -4   2     1322.54     1284.59     18.63 o 
   2  -4   2     3299.98     3395.35     42.42 o 
   3  -4   2     2697.07     2634.57     38.33 o 
   4  -4   2      627.38      637.61     13.09 o 
   5  -4   2      462.58      468.84     11.88 o 
   6  -4   2     4054.58     4078.73     53.76 o 
   7  -4   2      231.48      248.27     10.86 o 
   8  -4   2       67.53       72.32      7.91 o 
   9  -4   2      193.43      193.01     14.05 o 
  -9  -3   2       24.00       37.88     12.37 o 
  -8  -3   2      350.94      345.91     19.82 o 
  -7  -3   2     1282.96     1217.36     32.09 o 
  -6  -3   2       32.33       29.97      9.93 o 
  -5  -3   2     1782.97     1727.65     37.57 o 
  -4  -3   2      318.70      270.40     12.42 o 
  -3  -3   2      321.87      367.19     18.01 o 
  -2  -3   2     1363.57     1338.38     25.22 o 
  -1  -3   2      607.86      536.08     22.66 o 
   0  -3   2     1964.67     2075.66     26.25 o 
   1  -3   2       71.86       52.09      3.06 o 
   2  -3   2      635.66      692.74     15.18 o 
   3  -3   2       44.19       49.02      4.82 o 
   4  -3   2      250.14      278.79      8.34 o 
   5  -3   2      803.11      796.06     15.53 o 
   6  -3   2        9.40       10.62      4.96 o 
   7  -3   2     1861.29     1827.69     41.48 o 
   8  -3   2      602.69      603.54     16.56 o 
   9  -3   2      103.61       94.03     11.18 o 
  10  -3   2      148.18      141.37     13.15 o 
  -9  -2   2      148.74      151.74     18.01 o 
  -8  -2   2      115.12      127.94     17.08 o 
  -7  -2   2        7.32        1.37      8.69 o 
  -6  -2   2     1334.40     1208.36     29.00 o 
  -5  -2   2      178.87      183.52      5.80 o 
  -4  -2   2     2662.53     2647.84     45.12 o 
  -3  -2   2     1650.30     1695.10     30.65 o 
  -2  -2   2     1047.97     1098.00     20.82 o 
  -1  -2   2      104.22       79.88      3.86 o 
   0  -2   2    58879.33    61037.45    930.04 o 
   1  -2   2     2139.21     2094.12     25.56 o 
   2  -2   2      392.62      438.54     11.37 o 
   3  -2   2      343.92      360.01      7.97 o 
   4  -2   2      208.51      193.40      6.81 o 
   5  -2   2       67.79       59.48      7.93 o 
   6  -2   2      466.74      471.22     16.55 o 
   7  -2   2        4.10        4.35      4.51 o 
   8  -2   2      319.55      326.02     12.60 o 
   9  -2   2       53.58       46.28      9.15 o 
  10  -2   2        7.57        8.69     12.42 o 
  -9  -1   2        8.24        8.98     13.04 o 
  -8  -1   2      107.09      108.48     11.92 o 
  -7  -1   2      647.66      675.98     34.77 o 
  -6  -1   2      102.43      112.69      6.76 o 
  -5  -1   2      362.96      378.37      9.45 o 
  -4  -1   2      322.17      333.87      7.96 o 
  -3  -1   2      474.12      487.36      8.91 o 
  -2  -1   2     2625.72     2799.89     33.70 o 
  -1  -1   2       54.89       59.13      2.63 o 
   0  -1   2      470.16      568.76     13.47 o 
   1  -1   2     6722.07     7207.03    111.67 o 
   2  -1   2     3395.82     3469.02     41.10 o 
   3  -1   2     3434.58     3765.74     45.40 o 
   4  -1   2      858.76      780.26     23.47 o 
   5  -1   2     1544.45     1473.31     22.53 o 
   6  -1   2       63.90       77.93      6.12 o 
   7  -1   2     1598.00     1574.06     27.79 o 
   8  -1   2     1090.19     1091.83     22.15 o 
   9  -1   2       57.75       56.12     10.51 o 
 -10   0   2      197.26      160.98     34.46 o 
  -9   0   2      377.16      409.15     19.69 o 
  -8   0   2      142.90      139.08     11.92 o 
  -7   0   2      152.15      154.74      8.42 o 
  -6   0   2     2972.04     2908.25     39.80 o 
  -5   0   2     2284.46     2212.93     30.62 o 
  -4   0   2      935.00      909.23     17.61 o 
  -3   0   2     4468.60     4815.02    100.14 o 
  -2   0   2     1320.63     1357.21     17.57 o 
  -1   0   2     1031.25     1045.01     58.37 o 
   0   0   2     1541.37     1736.61     20.67 o 
   1   0   2      590.11      612.14     13.97 o 
   2   0   2     2313.68     2455.99     29.98 o 
   3   0   2     2840.99     3150.22     38.67 o 
   4   0   2       44.42       35.75      3.61 o 
   5   0   2     1181.58     1105.60     18.82 o 
   6   0   2      141.31      140.66      7.46 o 
   7   0   2      413.65      366.66     15.88 o 
   8   0   2      688.63      653.06     28.56 o 
   9   0   2      775.30      771.58     26.43 o 
 -10   1   2       40.98       66.42     18.01 o 
  -9   1   2      272.63      249.03     16.11 o 
  -8   1   2      593.11      598.50     17.11 o 
  -7   1   2      173.38      165.17      8.58 o 
  -6   1   2        8.51       11.75      5.90 o 
  -5   1   2     4132.66     3934.44     49.45 o 
  -4   1   2     3390.97     3475.57     43.14 o 
  -3   1   2     4805.55     5233.04     61.07 o 
  -2   1   2     3587.30     3809.20     44.45 o 
  -1   1   2      219.24      212.83      5.91 o 
   0   1   2     1636.54     1762.49     21.35 o 
   1   1   2     2904.01     2972.54     35.00 o 
   2   1   2     6731.56     7165.59     81.67 o 
   3   1   2       36.60       64.34      3.91 o 
   4   1   2      506.99      517.15     12.42 o 
   5   1   2      614.22      578.95     12.18 o 
   6   1   2       26.43       26.41      4.33 o 
   7   1   2        4.58        6.21     11.18 o 
   8   1   2      246.20      283.03     17.50 o 
   9   1   2       16.35       27.36     11.14 o 
 -10   2   2       95.69      112.27     12.96 o 
  -9   2   2      937.94      943.79     21.40 o 
  -8   2   2       17.86       11.31      5.31 o 
  -7   2   2      249.75      248.00      9.96 o 
  -6   2   2      253.03      258.55     16.33 o 
  -5   2   2      681.89      692.03     17.79 o 
  -4   2   2       85.64       97.81      5.78 o 
  -3   2   2       35.78       33.43      2.82 o 
  -2   2   2     1574.19     1629.64     27.37 o 
  -1   2   2     5009.81     5229.53     60.01 o 
   0   2   2     1196.05     1298.56     18.06 o 
   1   2   2      341.07      325.21      6.61 o 
   2   2   2     3350.13     3468.32     72.86 o 
   3   2   2     3762.84     3688.36     62.53 o 
   4   2   2     1480.79     1418.92     21.01 o 
   5   2   2     1002.05      904.82     19.06 o 
   6   2   2      766.87      715.68     21.65 o 
   7   2   2      222.64      262.15     16.67 o 
   8   2   2      167.64      184.70     15.73 o 
   9   2   2      343.26      369.45     21.46 o 
 -10   3   2       94.00       98.36     12.98 o 
  -9   3   2      463.70      468.94     15.21 o 
  -8   3   2     1086.59     1095.87     31.47 o 
  -7   3   2      765.67      781.45     16.90 o 
  -6   3   2      484.31      523.74     17.20 o 
  -5   3   2     1500.52     1432.22     22.22 o 
  -4   3   2     4987.50     5118.49     61.81 o 
  -3   3   2       73.39       60.60      4.19 o 
  -2   3   2      470.92      473.23      8.86 o 
  -1   3   2      216.90      201.92      9.78 o 
   0   3   2      223.16      233.36      5.89 o 
   1   3   2        6.31        2.92      2.09 o 
   2   3   2     1258.31     1265.80     18.53 o 
   3   3   2      397.86      430.07     14.29 o 
   4   3   2      511.22      496.43     12.51 o 
   5   3   2      350.67      292.53     28.87 o 
   6   3   2      550.35      535.63     20.33 o 
   7   3   2      259.27      268.29     17.24 o 
   8   3   2       28.59       29.85     11.31 o 
 -10   4   2        5.65        4.39      9.37 o 
  -9   4   2       20.82       19.23     22.97 o 
  -8   4   2      124.25      141.04     17.70 o 
  -7   4   2     1095.51     1071.50     20.61 o 
  -6   4   2       87.11       90.98      7.25 o 
  -5   4   2      101.98       96.78      8.51 o 
  -4   4   2     2680.29     2755.41     36.51 o 
  -3   4   2     1766.09     1808.97     25.50 o 
  -2   4   2     1520.96     1452.94     20.97 o 
  -1   4   2     3577.85     3541.70     43.87 o 
   0   4   2     3443.79     3660.31     45.32 o 
   1   4   2      345.23      355.09      8.55 o 
   2   4   2      415.09      384.25      9.17 o 
   3   4   2     1639.67     1666.17     35.48 o 
   4   4   2     1044.45      949.06     24.22 o 
   5   4   2        8.53        8.34     10.25 o 
   6   4   2       18.65       17.10      8.49 o 
   7   4   2       28.74       30.61     10.87 o 
   8   4   2      327.57      356.58     22.78 o 
  -9   5   2       59.05       68.01     11.63 o 
  -8   5   2      653.23      615.53     62.09 o 
  -7   5   2      262.16      260.55     12.09 o 
  -6   5   2       40.20       48.59      9.40 o 
  -5   5   2       31.39       32.29      4.65 o 
  -4   5   2      133.31      129.31      8.09 o 
  -3   5   2       92.91      101.26      6.45 o 
  -2   5   2      437.25      412.27     15.22 o 
  -1   5   2      349.94      334.45     10.59 o 
   0   5   2     1958.82     1985.84     28.20 o 
   1   5   2      768.97      796.76     14.92 o 
   2   5   2       46.51       40.64      4.90 o 
   3   5   2      811.51      793.40     22.19 o 
   4   5   2     1921.02     1705.24     60.54 o 
   5   5   2      451.14      433.47     18.56 o 
   6   5   2       29.55       33.61     10.25 o 
   7   5   2      344.54      320.55     47.19 o 
  -9   6   2      433.57      421.71     21.94 o 
  -8   6   2      174.71      199.89     40.05 o 
  -7   6   2     1324.39     1272.16     32.27 o 
  -6   6   2      787.86      800.97     23.93 o 
  -5   6   2       87.14       81.50     16.14 o 
  -4   6   2      389.34      380.56     10.95 o 
  -3   6   2     1699.04     1678.83     26.33 o 
  -2   6   2      522.64      508.16     12.04 o 
  -1   6   2      754.45      729.74     14.76 o 
   0   6   2       69.04       76.91      5.90 o 
   1   6   2       71.12       76.63      5.97 o 
   2   6   2      390.97      376.33     15.47 o 
   3   6   2      109.26      125.19     11.58 o 
   4   6   2       59.83       65.25     10.25 o 
   5   6   2      190.53      197.48     15.54 o 
   6   6   2      630.25      653.39     27.05 o 
  -8   7   2       20.92       26.91      9.87 o 
  -7   7   2       62.31       50.60     10.43 o 
  -6   7   2      335.52      351.05     18.94 o 
  -5   7   2     1279.48     1276.22     31.39 o 
  -4   7   2      265.14      279.59     14.93 o 
  -3   7   2      259.65      221.58      9.96 o 
  -2   7   2     1138.33     1119.60     20.39 o 
  -1   7   2     1135.85     1126.55     20.77 o 
   0   7   2      342.42      342.43     11.41 o 
   1   7   2     1976.12     1910.15     39.15 o 
   2   7   2       22.81       23.16      8.35 o 
   3   7   2       82.54       70.83     11.19 o 
   4   7   2      520.09      500.80     22.67 o 
   5   7   2       55.29       72.68     12.96 o 
  -8   8   2       32.02       35.57     11.14 o 
  -7   8   2      239.91      247.30     17.78 o 
  -6   8   2      122.39      152.13     15.52 o 
  -5   8   2      168.02      139.36     12.95 o 
  -4   8   2       16.45       20.18      7.46 o 
  -3   8   2      339.72      376.30     17.11 o 
  -2   8   2      171.76      168.06     15.27 o 
  -1   8   2      183.06      172.14      9.75 o 
   0   8   2      598.78      608.51     20.69 o 
   1   8   2      586.64      566.16     40.98 o 
   2   8   2      337.17      370.68     19.54 o 
   3   8   2       86.60      113.01     14.31 o 
   4   8   2      185.98      207.29     20.80 o 
  -7   9   2      309.69      314.41     30.11 o 
  -6   9   2      139.30      167.34     15.58 o 
  -5   9   2     1250.09     1308.41     86.62 o 
  -4   9   2       94.83       72.55     11.39 o 
  -3   9   2        3.88        0.00      7.43 o 
  -2   9   2      257.39      246.34     15.64 o 
  -1   9   2      164.10      163.49     15.21 o 
   0   9   2       18.65       11.10      7.35 o 
   1   9   2        6.29       10.31      9.65 o 
   2   9   2       47.64       68.10     17.70 o 
  -5  10   2      271.79      269.06     22.97 o 
  -4  10   2      311.92      347.22     20.77 o 
  -3  10   2      293.27      287.13     18.42 o 
  -2  10   2       36.80       32.91     15.52 o 
  -1  10   2      411.65      420.98     32.29 o 
   0  10   2      462.04      547.02     39.74 o 
  -1 -10   3       25.06       24.12     11.83 o 
   0 -10   3      442.65      494.83     31.98 o 
   1 -10   3      392.08      441.53     32.60 o 
   2 -10   3       16.41       14.28      9.66 o 
   3 -10   3      190.87      212.97     24.22 o 
   4 -10   3      284.82      272.58     24.84 o 
   5 -10   3       29.65       37.88     16.14 o 
  -3  -9   3       91.68       84.68     13.53 o 
  -2  -9   3       38.64       27.75     11.31 o 
  -1  -9   3        8.79        5.27     13.66 o 
   0  -9   3        2.04        5.78      8.49 o 
   1  -9   3      103.89      115.02      9.22 o 
   2  -9   3      438.31      449.88     15.25 o 
   3  -9   3       44.63       49.12      7.28 o 
   4  -9   3      515.11      514.99     20.85 o 
   5  -9   3      217.53      255.82     24.84 o 
   6  -9   3       44.08       49.05     16.14 o 
  -5  -8   3      197.12      245.90     36.63 o 
  -4  -8   3       35.52       31.98     17.70 o 
  -3  -8   3      279.44      267.76     18.00 o 
  -2  -8   3      141.01      156.74     14.26 o 
  -1  -8   3       26.12       27.55      8.99 o 
   0  -8   3      338.24      359.15     16.90 o 
   1  -8   3      304.44      306.17     11.78 o 
   2  -8   3       86.27       79.42      7.03 o 
   3  -8   3      132.16      110.53      9.07 o 
   4  -8   3        8.49        5.90      5.39 o 
   5  -8   3        4.16        0.45      7.15 o 
   6  -8   3        9.02       20.61      8.93 o 
   7  -8   3       45.41       42.84     15.52 o 
  -6  -7   3       44.82       54.22     13.27 o 
  -5  -7   3      110.19       97.22     13.86 o 
  -4  -7   3      462.69      446.56     20.86 o 
  -3  -7   3       22.95       25.34      8.93 o 
  -2  -7   3     1096.24     1073.90     34.77 o 
  -1  -7   3      666.48      648.38     34.77 o 
   0  -7   3       86.13       76.25      6.39 o 
   1  -7   3     1039.72      956.39     22.28 o 
   2  -7   3     1232.23     1216.52     21.38 o 
   3  -7   3      250.98      259.88     10.20 o 
   4  -7   3      307.21      307.49     12.18 o 
   5  -7   3      681.07      644.36     21.63 o 
   6  -7   3       10.15        1.75      7.23 o 
   7  -7   3       15.30       10.51      8.49 o 
   8  -7   3      254.96      293.69     27.94 o 
  -7  -6   3       68.98       65.12     13.86 o 
  -6  -6   3       40.31       65.29     23.91 o 
  -5  -6   3      201.00      219.89     16.97 o 
  -4  -6   3       33.35       36.20     14.90 o 
  -3  -6   3        0.28        0.00      6.41 o 
  -2  -6   3       35.62       45.19      7.76 o 
  -1  -6   3      280.24      255.27      8.65 o 
   0  -6   3      151.22      131.79      6.84 o 
   1  -6   3       32.47       34.04      5.98 o 
   2  -6   3       48.77       46.65      4.87 o 
   3  -6   3     2376.36     2306.99     33.19 o 
   4  -6   3      349.49      357.39     10.87 o 
   5  -6   3      117.19      123.79     14.14 o 
   6  -6   3      765.26      759.03     22.14 o 
   7  -6   3      202.14      199.15     17.08 o 
   8  -6   3      902.41      885.22     26.87 o 
   9  -6   3      685.75      725.84     37.88 o 
  -7  -5   3      342.90      342.49     39.43 o 
  -6  -5   3       40.51       44.54     20.18 o 
  -5  -5   3     1105.20     1100.11     29.96 o 
  -4  -5   3     1142.81     1032.45     26.74 o 
  -3  -5   3     1272.31     1224.95     28.25 o 
  -2  -5   3      920.49      906.58     22.55 o 
  -1  -5   3      247.25      202.56      6.97 o 
   0  -5   3       37.54       28.69      3.81 o 
   1  -5   3        5.10        0.00      2.69 o 
   2  -5   3     1226.54     1187.82     18.97 o 
   3  -5   3      315.25      319.45      9.10 o 
   4  -5   3       82.84       77.81      5.75 o 
   5  -5   3      494.04      489.32     14.79 o 
   6  -5   3        2.25        5.87      4.65 o 
   7  -5   3      384.87      441.42     17.94 o 
   8  -5   3      117.73       95.99     11.31 o 
   9  -5   3       34.63       27.63      9.62 o 
  -8  -4   3        3.55        1.86     16.14 o 
  -7  -4   3       98.23       92.68     12.82 o 
  -6  -4   3      486.63      460.76     19.52 o 
  -5  -4   3       15.50       19.16      7.45 o 
  -4  -4   3      546.73      516.92     17.24 o 
  -3  -4   3     1628.76     1601.18     32.21 o 
  -2  -4   3      838.33      804.24     13.15 o 
  -1  -4   3       69.76       50.11      3.46 o 
   0  -4   3     7998.77     8395.54     96.85 o 
   1  -4   3     1398.09     1523.11     21.38 o 
   2  -4   3     1486.40     1504.55     21.57 o 
   3  -4   3     2589.62     2570.75     34.11 o 
   4  -4   3     1627.87     1601.44     24.06 o 
   5  -4   3      179.77      183.09      7.95 o 
   6  -4   3      848.63      869.88     23.57 o 
   7  -4   3      255.01      229.89     10.61 o 
   8  -4   3        1.05        0.00      8.07 o 
   9  -4   3      173.99      196.31     14.49 o 
  -9  -3   3      208.31      238.69     19.69 o 
  -8  -3   3      556.31      597.94     68.30 o 
  -7  -3   3      544.98      512.15     21.13 o 
  -6  -3   3       73.92       63.12      8.94 o 
  -5  -3   3      213.51      189.91     18.94 o 
  -4  -3   3      493.91      470.54     17.70 o 
  -3  -3   3      823.72      820.30     19.45 o 
  -2  -3   3      135.16      153.53      4.23 o 
  -1  -3   3     1502.62     1732.07     22.93 o 
   0  -3   3     1128.88     1124.13     16.22 o 
   1  -3   3       91.40      128.26      4.38 o 
   2  -3   3       15.30       21.23      3.48 o 
   3  -3   3     1014.49     1112.07     17.04 o 
   4  -3   3     2453.32     2429.77     36.55 o 
   5  -3   3     4403.29     4397.30     70.84 o 
   6  -3   3       48.99       44.89      7.65 o 
   7  -3   3     1215.61     1185.45     24.33 o 
   8  -3   3      637.66      623.48     33.84 o 
   9  -3   3      247.55      251.11     15.58 o 
  -9  -2   3      388.91      364.72     21.03 o 
  -8  -2   3      442.66      460.99     31.98 o 
  -7  -2   3      669.19      712.51     29.18 o 
  -6  -2   3     3530.97     3461.02     95.31 o 
  -5  -2   3       12.97       16.13      3.15 o 
  -4  -2   3      195.27      181.85      5.91 o 
  -3  -2   3     2233.21     2188.76     28.34 o 
  -2  -2   3     2553.76     2631.37     32.54 o 
  -1  -2   3       42.82       30.72      2.38 o 
   0  -2   3     1812.19     1998.24     24.85 o 
   1  -2   3      308.11      286.91      5.63 o 
   2  -2   3      436.65      491.79      8.26 o 
   3  -2   3     1255.00     1311.34     18.94 o 
   4  -2   3     1737.67     1753.98     35.15 o 
   5  -2   3      632.91      617.76     13.02 o 
   6  -2   3      160.06      175.45      8.59 o 
   7  -2   3      319.83      320.50     11.58 o 
   8  -2   3      283.76      277.30     11.73 o 
   9  -2   3      231.75      223.55     14.66 o 
  -9  -1   3        0.43        0.61      8.80 o 
  -8  -1   3       35.97       29.89      9.10 o 
  -7  -1   3       42.45       52.84     11.80 o 
  -6  -1   3      935.88      893.41     21.79 o 
  -5  -1   3      797.07      807.04     14.70 o 
  -4  -1   3        7.91       16.80      2.86 o 
  -3  -1   3      451.09      493.41      9.17 o 
  -2  -1   3     2214.59     2278.39     28.36 o 
  -1  -1   3     3873.10     3892.37     45.26 o 
   0  -1   3     2165.03     2202.43     36.43 o 
   1  -1   3     4727.12     4909.13     69.37 o 
   2  -1   3     3461.29     3647.83     43.36 o 
   3  -1   3      699.45      753.72     13.60 o 
   4  -1   3     3292.37     3325.21     42.16 o 
   5  -1   3     2777.94     2576.55     35.20 o 
   6  -1   3       24.83       32.86      4.93 o 
   7  -1   3        5.39        7.71      4.74 o 
   8  -1   3      224.39      224.05     11.29 o 
   9  -1   3        0.69        5.28      8.78 o 
 -10   0   3       57.31       74.18     11.92 o 
  -9   0   3      763.23      792.83     25.63 o 
  -8   0   3      555.26      532.85     39.12 o 
  -7   0   3     1154.90     1140.92     25.24 o 
  -6   0   3       34.56       54.19      5.19 o 
  -5   0   3        5.56        5.07      3.03 o 
  -4   0   3     1073.23     1207.80     18.24 o 
  -3   0   3     2467.99     2714.24     33.83 o 
  -2   0   3     1204.61     1278.20     17.02 o 
  -1   0   3     1899.20     2022.25     24.45 o 
   0   0   3      566.39      655.80     11.63 o 
   1   0   3      784.22      831.13     11.68 o 
   2   0   3      989.70      929.30     13.49 o 
   3   0   3      744.77      717.68     12.04 o 
   4   0   3      308.55      338.57     10.14 o 
   5   0   3     1468.55     1425.84     22.36 o 
   6   0   3     1283.50     1347.20     22.72 o 
   7   0   3     1078.84     1093.07     20.90 o 
   8   0   3      408.92      401.70     27.94 o 
   9   0   3      478.74      481.95     45.64 o 
 -10   1   3        9.00        5.47      8.61 o 
  -9   1   3      254.94      215.53     17.08 o 
  -8   1   3      544.18      520.42     14.63 o 
  -7   1   3      726.78      756.67     16.59 o 
  -6   1   3      433.73      435.78     12.76 o 
  -5   1   3     3105.29     3005.53     39.41 o 
  -4   1   3     2546.82     2588.69     33.55 o 
  -3   1   3      239.98      283.91     10.50 o 
  -2   1   3     4602.56     4705.99     54.58 o 
  -1   1   3     5945.94     6404.10     85.61 o 
   0   1   3     3707.10     3992.63     46.20 o 
   1   1   3      416.60      405.94      7.40 o 
   2   1   3     1536.52     1659.02     21.96 o 
   3   1   3      929.99     1045.06     18.86 o 
   4   1   3        3.14        4.13      2.77 o 
   5   1   3      198.54      214.46      8.04 o 
   6   1   3      232.88      270.66      9.61 o 
   7   1   3      705.08      686.16     22.53 o 
   8   1   3      105.72       85.24     11.64 o 
   9   1   3      172.43      190.40     16.80 o 
 -10   2   3       41.36       52.16     18.63 o 
  -9   2   3      171.14      172.69     13.01 o 
  -8   2   3        2.66        8.31      6.50 o 
  -7   2   3      306.00      316.44     17.18 o 
  -6   2   3       26.86       22.03      4.43 o 
  -5   2   3      564.00      578.23     14.67 o 
  -4   2   3     3024.72     3071.94     46.17 o 
  -3   2   3       51.39       33.72      2.59 o 
  -2   2   3      577.62      626.94     16.45 o 
  -1   2   3     2529.39     2590.19     31.37 o 
   0   2   3     4769.42     5096.76     59.08 o 
   1   2   3     2440.84     2461.53     34.16 o 
   2   2   3     1759.71     1786.83     24.05 o 
   3   2   3     1340.97     1407.79     20.44 o 
   4   2   3      200.11      225.17     10.05 o 
   5   2   3       65.94       93.69      5.80 o 
   6   2   3     2066.91     2015.83     41.24 o 
   7   2   3      313.58      346.29     33.53 o 
   8   2   3       21.27       12.02     10.56 o 
 -10   3   3      294.15      311.35     58.37 o 
  -9   3   3       16.50       21.05      8.93 o 
  -8   3   3      632.68      638.73     16.25 o 
  -7   3   3      745.67      736.23     16.36 o 
  -6   3   3      430.88      433.04     14.86 o 
  -5   3   3      317.75      262.05      8.26 o 
  -4   3   3      837.71      809.74     18.86 o 
  -3   3   3      120.66      114.00      4.89 o 
  -2   3   3       99.83      114.70      5.23 o 
  -1   3   3      146.08      132.74      4.58 o 
   0   3   3      331.46      328.58      7.37 o 
   1   3   3      461.80      430.78      8.95 o 
   2   3   3      395.34      385.91      8.91 o 
   3   3   3     3082.46     3170.09     85.11 o 
   4   3   3     1500.43     1452.95     33.37 o 
   5   3   3       71.49       82.85      9.43 o 
   6   3   3      181.88      189.31     14.59 o 
   7   3   3     1134.59     1118.41     48.12 o 
   8   3   3      447.41      451.86     23.34 o 
 -10   4   3      567.05      546.29     24.29 o 
  -9   4   3      305.23      324.41     18.91 o 
  -8   4   3      139.89      135.07     12.51 o 
  -7   4   3      989.87      933.45     19.30 o 
  -6   4   3      686.81      693.59     14.69 o 
  -5   4   3      796.61      801.52     15.05 o 
  -4   4   3     2524.92     2483.56     33.33 o 
  -3   4   3     2449.14     2555.68     33.47 o 
  -2   4   3       11.52       12.29      5.89 o 
  -1   4   3      111.83      104.25      4.99 o 
   0   4   3     2135.29     2205.49     29.64 o 
   1   4   3      408.35      407.30      9.52 o 
   2   4   3        2.77        0.57      2.95 o 
   3   4   3       55.73       62.36      4.59 o 
   4   4   3       47.78       47.63      8.20 o 
   5   4   3        1.10        5.89      7.00 o 
   6   4   3        2.36        0.00      8.04 o 
   7   4   3        6.01       11.20     10.07 o 
  -9   5   3       65.55       46.86     12.42 o 
  -8   5   3        2.16        0.00      7.67 o 
  -7   5   3        7.37       11.18      7.46 o 
  -6   5   3       18.22       42.50     14.90 o 
  -5   5   3      231.72      235.63      8.29 o 
  -4   5   3      231.10      241.98     12.54 o 
  -3   5   3     1709.35     1724.22     25.56 o 
  -2   5   3     2836.50     2818.81     37.40 o 
  -1   5   3      102.37       97.07      5.59 o 
   0   5   3       91.54       94.62      8.11 o 
   1   5   3     2702.95     2644.69     36.03 o 
   2   5   3     1038.13      997.93     17.76 o 
   3   5   3      971.62      916.48     24.22 o 
   4   5   3     1139.97     1080.53     28.01 o 
   5   5   3       41.50       42.49      8.93 o 
   6   5   3       11.19        7.05     10.25 o 
   7   5   3      497.18      547.89     27.94 o 
  -9   6   3      664.55      637.64     26.12 o 
  -8   6   3       69.40       70.47     11.83 o 
  -7   6   3      343.54      340.48     18.42 o 
  -6   6   3      379.82      405.78     18.22 o 
  -5   6   3        3.66        2.48      6.59 o 
  -4   6   3      201.73      215.38     13.59 o 
  -3   6   3      550.36      562.26     14.41 o 
  -2   6   3     1161.20     1150.03     19.76 o 
  -1   6   3      100.80       99.55      8.54 o 
   0   6   3      210.56      225.72      9.09 o 
   1   6   3       14.93       14.66      4.41 o 
   2   6   3       82.67       87.54      9.39 o 
   3   6   3      299.19      270.57     14.91 o 
   4   6   3      639.81      542.04     21.21 o 
   5   6   3      274.72      285.00     17.90 o 
   6   6   3      241.96      240.40     48.12 o 
  -8   7   3      579.39      567.26     24.80 o 
  -7   7   3      233.49      228.24     17.34 o 
  -6   7   3       17.16       18.32      8.34 o 
  -5   7   3     1602.05     1678.65     37.98 o 
  -4   7   3      521.77      508.94     19.53 o 
  -3   7   3      578.06      590.34     23.91 o 
  -2   7   3      662.19      659.64     15.19 o 
  -1   7   3      167.21      177.28     10.17 o 
   0   7   3       12.11       14.09      4.92 o 
   1   7   3      867.66      894.37     24.57 o 
   2   7   3      710.32      723.99     23.41 o 
   3   7   3      156.00      162.98     14.31 o 
   4   7   3      108.02       79.42     12.81 o 
   5   7   3       57.64       44.12     13.66 o 
  -8   8   3       94.18      106.74     14.49 o 
  -7   8   3      125.37      130.47     15.14 o 
  -6   8   3       23.96        0.00      9.31 o 
  -5   8   3      216.38      209.59     15.81 o 
  -4   8   3       52.26       54.50      9.66 o 
  -3   8   3      168.10      150.76     12.20 o 
  -2   8   3      614.32      593.71     20.77 o 
  -1   8   3     1069.08     1112.36     22.24 o 
   0   8   3      203.11      219.58     29.18 o 
   1   8   3       26.52       25.00      9.62 o 
   2   8   3      535.54      556.05     24.84 o 
   3   8   3      470.96      491.74     23.12 o 
   4   8   3      187.66      170.41     16.97 o 
  -6   9   3        8.00        9.52      9.81 o 
  -5   9   3       65.26       59.65     11.83 o 
  -4   9   3       32.73       37.67     14.59 o 
  -3   9   3        1.03        0.38      7.87 o 
  -2   9   3      119.35      116.12     12.02 o 
  -1   9   3       31.92       44.71     14.28 o 
   0   9   3      133.63      169.52     14.41 o 
   1   9   3       13.04        7.38      9.65 o 
   2   9   3      124.49      115.88     14.66 o 
  -4  10   3      225.75      237.90     18.12 o 
  -3  10   3      603.10      584.57     31.67 o 
  -2  10   3        4.31        6.21     14.90 o 
  -1  10   3      276.70      253.33     28.56 o 
   0  10   3      100.65      136.60     24.84 o 
  -1 -10   4       67.18       87.38     13.97 o 
   0 -10   4      296.28      295.48     42.84 o 
   1 -10   4      147.29      168.55     27.94 o 
   2 -10   4       28.08       43.52      8.12 o 
   3 -10   4        9.74       34.23     13.97 o 
   4 -10   4      185.78      198.65     16.02 o 
   5 -10   4        8.11        4.97     13.66 o 
  -3  -9   4       37.82       31.44     13.66 o 
  -2  -9   4      262.38      276.94     19.09 o 
  -1  -9   4      166.24      189.66     16.23 o 
   0  -9   4       78.93       70.40     10.75 o 
   1  -9   4      297.77      319.63     13.24 o 
   2  -9   4      346.95      358.45     13.72 o 
   3  -9   4       26.94       28.68     15.21 o 
   4  -9   4      468.13      476.45     21.73 o 
   5  -9   4      977.99      952.68     28.74 o 
   6  -9   4       49.15       79.48     18.63 o 
  -5  -8   4       76.62       97.61     15.29 o 
  -4  -8   4       15.21       18.01     15.83 o 
  -3  -8   4      103.20      125.25     16.14 o 
  -2  -8   4      231.49      227.26     16.46 o 
  -1  -8   4       51.15       34.15      9.66 o 
   0  -8   4        1.38        0.00      4.64 o 
   1  -8   4        9.16       10.83      5.20 o 
   2  -8   4       10.24       19.74      5.71 o 
   3  -8   4      855.09      792.63     18.29 o 
   4  -8   4       11.12        2.93      7.67 o 
   5  -8   4      189.58      210.46     14.70 o 
   6  -8   4      500.59      529.94     21.39 o 
   7  -8   4      384.45      403.31     21.21 o 
  -6  -7   4        4.09       11.67     11.63 o 
  -5  -7   4      612.72      640.95     26.61 o 
  -4  -7   4      358.47      332.66     23.91 o 
  -3  -7   4        9.04       11.77     10.87 o 
  -2  -7   4      276.95      281.11     15.79 o 
  -1  -7   4     1280.13     1219.65     43.46 o 
   0  -7   4      521.72      510.29     13.16 o 
   1  -7   4      419.03      400.21     16.02 o 
   2  -7   4      349.38      329.13     10.80 o 
   3  -7   4       24.63       27.76      5.19 o 
   4  -7   4      132.18      109.33      7.66 o 
   5  -7   4      177.71      159.85     15.21 o 
   6  -7   4       37.98       39.39      9.43 o 
   7  -7   4      513.06      589.81     27.32 o 
   8  -7   4       68.47       76.64     11.83 o 
  -7  -6   4       78.15       83.94     15.36 o 
  -6  -6   4        3.13        0.00     11.18 o 
  -5  -6   4       15.79       16.68      9.39 o 
  -4  -6   4      220.89      232.54     15.73 o 
  -3  -6   4      269.57      284.90     20.80 o 
  -2  -6   4       70.56       77.02      9.63 o 
  -1  -6   4       56.81       53.83      5.16 o 
   0  -6   4     3353.59     3218.52     47.34 o 
   1  -6   4      441.15      417.51     11.07 o 
   2  -6   4     3147.07     3016.28     40.61 o 
   3  -6   4     1110.15     1059.82     27.68 o 
   4  -6   4      337.70      335.06     10.39 o 
   5  -6   4      102.92       89.98      9.43 o 
   6  -6   4     1640.56     1662.07     36.20 o 
   7  -6   4      311.26      305.54     16.24 o 
   8  -6   4        9.18        5.28      8.78 o 
   9  -6   4       90.08       95.87     12.95 o 
  -7  -5   4      480.88      432.28     22.97 o 
  -6  -5   4       23.66       23.67     10.29 o 
  -5  -5   4      790.64      777.83     38.19 o 
  -4  -5   4      248.08      236.86     14.22 o 
  -3  -5   4       87.08       94.04      9.39 o 
  -2  -5   4       59.14       69.22      4.56 o 
  -1  -5   4       74.10       56.69      6.04 o 
   0  -5   4      414.04      422.91     10.26 o 
   1  -5   4       47.86       35.00      4.14 o 
   2  -5   4      638.74      666.03     15.17 o 
   3  -5   4      470.82      475.65     11.12 o 
   4  -5   4      638.57      649.33     13.60 o 
   5  -5   4      800.55      832.16     16.53 o 
   6  -5   4        9.30       13.42      8.07 o 
   7  -5   4     1285.82     1310.37     36.01 o 
   8  -5   4      541.81      544.75     24.84 o 
   9  -5   4      208.54      237.55     16.86 o 
  -8  -4   4       11.68       13.24     11.14 o 
  -7  -4   4       10.41       18.20      9.98 o 
  -6  -4   4      939.68      881.26     32.91 o 
  -5  -4   4       63.98       56.83      8.80 o 
  -4  -4   4     2551.61     2491.83     46.19 o 
  -3  -4   4     1482.10     1450.47     35.70 o 
  -2  -4   4      715.23      722.91     12.57 o 
  -1  -4   4       29.31       24.02      3.23 o 
   0  -4   4    11561.86    12163.45    138.20 o 
   1  -4   4     2285.22     2177.50     28.90 o 
   2  -4   4        8.45        9.10      2.63 o 
   3  -4   4      209.69      227.44      6.97 o 
   4  -4   4       41.85       42.86      4.10 o 
   5  -4   4       97.59      111.47      6.69 o 
   6  -4   4      197.72      195.54     12.72 o 
   7  -4   4        3.11       11.33      7.23 o 
   8  -4   4      331.73      325.75     16.68 o 
   9  -4   4      128.02      134.85     12.95 o 
  -9  -3   4       16.60       35.29     13.04 o 
  -8  -3   4        2.96        0.00      9.53 o 
  -7  -3   4      260.28      246.55     18.32 o 
  -6  -3   4        3.76        7.68      7.00 o 
  -5  -3   4      160.89      180.04     12.37 o 
  -4  -3   4      111.60      103.09     17.39 o 
  -3  -3   4     1135.79     1086.23     16.10 o 
  -2  -3   4     2207.03     2175.46     28.54 o 
  -1  -3   4      482.02      510.19      9.50 o 
   0  -3   4      349.03      389.66      7.97 o 
   1  -3   4     3263.95     3367.86     47.70 o 
   2  -3   4     2813.42     2710.99     34.05 o 
   3  -3   4     3316.94     3474.97     43.26 o 
   4  -3   4      865.23      856.28     15.14 o 
   5  -3   4     1098.54     1110.49     35.05 o 
   6  -3   4       14.62       15.48      4.59 o 
   7  -3   4      614.74      628.23     21.54 o 
   8  -3   4     1108.20     1136.82     41.91 o 
   9  -3   4       32.57       23.91      9.22 o 
  -9  -2   4      382.57      422.81     22.22 o 
  -8  -2   4      176.34      189.04     25.15 o 
  -7  -2   4      118.83       98.01     10.88 o 
  -6  -2   4      991.15      980.06     50.60 o 
  -5  -2   4     2248.95     2146.53     30.15 o 
  -4  -2   4      232.58      199.19      6.64 o 
  -3  -2   4     3099.73     3091.64     38.96 o 
  -2  -2   4      197.27      186.93      5.70 o 
  -1  -2   4      821.60      838.95     12.72 o 
   0  -2   4      504.12      535.35     16.86 o 
   1  -2   4       17.57       34.78      2.42 o 
   2  -2   4     1196.81     1257.03     23.02 o 
   3  -2   4     1758.18     1835.16     24.98 o 
   4  -2   4      498.70      501.02     10.76 o 
   5  -2   4     1620.76     1497.97     32.85 o 
   6  -2   4      341.25      360.38     13.84 o 
   7  -2   4      575.60      556.00     16.61 o 
   8  -2   4      476.06      489.07     27.94 o 
   9  -2   4      823.17      836.93     25.42 o 
  -9  -1   4      355.73      338.68     43.15 o 
  -8  -1   4      717.45      694.10     23.27 o 
  -7  -1   4       13.02       12.97      7.12 o 
  -6  -1   4       10.96       19.18      4.15 o 
  -5  -1   4     2694.77     2555.89     34.68 o 
  -4  -1   4     3457.47     3320.15     43.14 o 
  -3  -1   4     2979.28     3042.26     37.97 o 
  -2  -1   4     4553.62     4605.32     54.30 o 
  -1  -1   4      327.39      321.59      9.50 o 
   0  -1   4      413.45      446.24      7.57 o 
   1  -1   4      657.61      617.70     18.01 o 
   2  -1   4     7006.86     7351.74     84.24 o 
   3  -1   4      159.15      217.45      6.85 o 
   4  -1   4      290.57      294.35     13.33 o 
   5  -1   4      475.32      449.93     11.28 o 
   6  -1   4      339.00      346.71     11.07 o 
   7  -1   4      129.24      119.67      8.21 o 
   8  -1   4       85.89       92.37      8.49 o 
   9  -1   4       35.22       59.61     16.14 o 
 -10   0   4       24.76       25.12     10.43 o 
  -9   0   4      911.80      933.25     27.75 o 
  -8   0   4       14.57        1.58      7.14 o 
  -7   0   4        0.55        2.20      4.17 o 
  -6   0   4       75.04       87.30      6.08 o 
  -5   0   4       34.34       32.11      3.92 o 
  -4   0   4      185.99      184.46      6.28 o 
  -3   0   4       61.77       71.34      5.98 o 
  -2   0   4     3887.86     4274.12     50.21 o 
  -1   0   4     6766.82     7158.60     81.20 o 
   0   0   4     3458.28     3763.11     44.33 o 
   1   0   4      961.10      979.97     13.91 o 
   2   0   4     2057.06     2118.62     26.99 o 
   3   0   4     4782.18     4800.17     57.58 o 
   4   0   4     2186.12     2104.51     47.51 o 
   5   0   4      918.40      892.49     16.75 o 
   6   0   4     1230.90     1173.42     20.98 o 
   7   0   4       59.50       80.97      8.84 o 
   8   0   4       26.13        8.00      7.87 o 
   9   0   4      320.14      368.82     29.18 o 
 -10   1   4      178.01      193.72     26.70 o 
  -9   1   4      261.46      280.07     16.65 o 
  -8   1   4     1491.95     1496.58     31.86 o 
  -7   1   4      984.05      991.28     19.29 o 
  -6   1   4      299.68      299.96      9.45 o 
  -5   1   4      637.25      617.60     15.17 o 
  -4   1   4     4118.31     4306.06     52.50 o 
  -3   1   4       44.45       82.82      6.53 o 
  -2   1   4      238.91      240.89      6.74 o 
  -1   1   4      207.77      205.76      4.71 o 
   0   1   4     2510.12     2862.20     34.61 o 
   1   1   4      192.10      200.60      5.35 o 
   2   1   4      729.11      807.31     13.01 o 
   3   1   4      545.33      572.16     10.93 o 
   4   1   4      588.80      601.40     12.24 o 
   5   1   4      875.72      853.47     16.35 o 
   6   1   4     1025.03     1014.66     19.18 o 
   7   1   4      649.15      697.98     49.36 o 
   8   1   4       79.28       80.00     12.27 o 
   9   1   4      164.47      169.04     16.17 o 
 -10   2   4       23.90       13.04     16.76 o 
  -9   2   4        5.18        6.70      5.89 o 
  -8   2   4      278.12      328.75     12.01 o 
  -7   2   4     1543.71     1559.43     26.06 o 
  -6   2   4      597.76      599.86     21.65 o 
  -5   2   4      239.86      240.93      7.72 o 
  -4   2   4     2170.74     2300.56     61.19 o 
  -3   2   4     2975.44     2927.73     68.75 o 
  -2   2   4     1597.01     1505.09     52.16 o 
  -1   2   4     4960.53     5203.95    104.66 o 
   0   2   4    10367.95    11358.59    129.12 o 
   1   2   4      185.35      176.60      5.56 o 
   2   2   4       78.25       71.47      4.27 o 
   3   2   4     1185.75     1187.88     27.39 o 
   4   2   4      716.64      719.26     19.41 o 
   5   2   4        0.98        3.77      3.48 o 
   6   2   4       27.52       16.69      7.67 o 
   7   2   4      147.70      143.56     13.08 o 
   8   2   4      721.65      723.85     26.98 o 
 -10   3   4      218.28      224.63     16.98 o 
  -9   3   4       18.84       23.97     13.04 o 
  -8   3   4      539.95      528.92     30.74 o 
  -7   3   4      223.86      237.56      9.87 o 
  -6   3   4      300.48      309.97      9.64 o 
  -5   3   4      431.03      411.71     11.72 o 
  -4   3   4       64.81       77.61      4.09 o 
  -3   3   4      239.04      243.45     10.25 o 
  -2   3   4     1036.08     1055.80     21.46 o 
  -1   3   4      777.08      767.64     12.31 o 
   0   3   4     3573.05     3779.65     46.16 o 
   1   3   4     3163.60     3239.47     41.04 o 
   2   3   4      205.68      188.76      6.82 o 
   3   3   4      640.84      654.35     13.05 o 
   4   3   4     2322.94     2310.84     36.25 o 
   5   3   4      747.90      774.62     27.32 o 
   6   3   4       31.03       28.05      8.99 o 
   7   3   4      628.98      653.27     24.78 o 
   8   3   4        9.22       15.18     11.04 o 
 -10   4   4      383.35      398.01     21.63 o 
  -9   4   4      676.96      667.43     25.28 o 
  -8   4   4       96.45      105.16     12.46 o 
  -7   4   4     1565.04     1533.08     67.68 o 
  -6   4   4     1492.18     1459.76     32.85 o 
  -5   4   4       36.72       44.88      4.06 o 
  -4   4   4      233.01      230.50     15.11 o 
  -3   4   4     1780.55     1751.85     28.04 o 
  -2   4   4      180.08      157.35      7.11 o 
  -1   4   4     1829.35     2019.62     27.58 o 
   0   4   4       12.86       18.52      3.26 o 
   1   4   4      339.77      325.26      8.87 o 
   2   4   4     1638.98     1570.74     28.01 o 
   3   4   4       50.40       52.55      9.46 o 
   4   4   4       69.13       64.87      8.34 o 
   5   4   4      325.89      304.67     16.17 o 
   6   4   4     1137.08     1111.28     31.14 o 
   7   4   4      357.97      386.06     27.32 o 
  -9   5   4      205.89      189.48     16.25 o 
  -8   5   4      114.82      128.00     13.59 o 
  -7   5   4      165.21      143.32     12.98 o 
  -6   5   4      437.55      463.57     22.97 o 
  -5   5   4     3499.75     3272.06     61.16 o 
  -4   5   4      705.93      711.51     21.06 o 
  -3   5   4      357.26      362.82     13.81 o 
  -2   5   4     1426.17     1386.58     21.26 o 
  -1   5   4     1666.70     1717.77     25.32 o 
   0   5   4      549.38      552.02     14.22 o 
   1   5   4     3753.04     3726.81     63.10 o 
   2   5   4       37.66       44.20      5.10 o 
   3   5   4      757.95      677.70     20.86 o 
   4   5   4      544.63      538.13     19.70 o 
   5   5   4        9.14       24.72      9.43 o 
   6   5   4        0.12        0.00      9.19 o 
   7   5   4       54.17       52.09     12.90 o 
  -9   6   4       89.96      101.45     14.05 o 
  -8   6   4        1.41       15.13      9.37 o 
  -7   6   4      285.35      290.28     18.22 o 
  -6   6   4      111.42      116.96     12.51 o 
  -5   6   4      315.34      296.28     16.02 o 
  -4   6   4      253.99      207.18     13.17 o 
  -3   6   4        8.09        9.21      6.26 o 
  -2   6   4      286.28      297.40     14.05 o 
  -1   6   4      651.63      626.76     13.83 o 
   0   6   4     1286.10     1283.10     26.85 o 
   1   6   4     1014.65     1031.70     24.06 o 
   2   6   4     1376.99     1394.61     40.98 o 
   3   6   4      232.57      235.02     15.29 o 
   4   6   4      182.53      186.87     14.91 o 
   5   6   4      220.37      205.29     17.39 o 
   6   6   4      397.47      380.21     29.80 o 
  -8   7   4      365.93      368.64     21.50 o 
  -7   7   4      315.70      302.04     19.53 o 
  -6   7   4      290.08      307.58     18.44 o 
  -5   7   4     2040.37     2065.00     44.32 o 
  -4   7   4      212.56      208.78     14.28 o 
  -3   7   4       81.43       77.40      9.37 o 
  -2   7   4      155.13      157.24     11.60 o 
  -1   7   4       36.02       35.67      5.79 o 
   0   7   4       30.21       25.63      7.13 o 
   1   7   4       32.36       38.51      8.35 o 
   2   7   4      323.20      307.54     16.84 o 
   3   7   4      531.57      563.72     22.23 o 
   4   7   4      121.20      133.40     14.47 o 
   5   7   4       25.02       21.38     10.95 o 
  -8   8   4       56.44       41.60     15.21 o 
  -7   8   4      302.65      310.52     30.11 o 
  -6   8   4        9.51        0.00      8.99 o 
  -5   8   4      421.75      383.22     19.18 o 
  -4   8   4     1243.16     1223.31     32.41 o 
  -3   8   4      837.30      846.73     25.80 o 
  -2   8   4       46.84       59.83      9.53 o 
  -1   8   4      645.76      618.37     16.55 o 
   0   8   4      551.77      588.27     21.02 o 
   1   8   4       64.21       65.23     10.43 o 
   2   8   4      142.51      165.53     15.52 o 
   3   8   4      201.84      247.31     19.56 o 
   4   8   4       70.31       89.68     14.59 o 
  -6   9   4       21.94       24.55     10.51 o 
  -5   9   4        4.21       10.56      9.66 o 
  -4   9   4      286.12      261.62     17.58 o 
  -3   9   4      203.84      196.49     15.03 o 
  -2   9   4      207.36      223.51     15.96 o 
  -1   9   4       45.72       73.27     19.25 o 
   0   9   4      661.81      639.54     37.25 o 
   1   9   4       19.26       40.73     11.47 o 
   2   9   4      282.43      321.37     21.18 o 
  -4  10   4       73.45       68.30     12.64 o 
  -3  10   4      470.91      495.25     23.60 o 
  -2  10   4      154.90      162.06     24.84 o 
  -1  10   4        0.14        0.00     14.28 o 
  -1 -10   5        2.75        0.00     11.80 o 
   0 -10   5       21.05       22.78     22.66 o 
   1 -10   5       51.04       79.39     12.27 o 
   2 -10   5       42.30       50.17     10.56 o 
   3 -10   5      162.51      154.83     27.32 o 
   4 -10   5        2.43        3.05     10.87 o 
  -3  -9   5       22.16       16.06     11.58 o 
  -2  -9   5      500.67      532.25     76.37 o 
  -1  -9   5      380.04      423.28     21.06 o 
   0  -9   5       20.96       38.50     10.10 o 
   1  -9   5      265.50      276.69     12.68 o 
   2  -9   5      303.40      324.10     26.35 o 
   3  -9   5      117.57      128.73     12.81 o 
   4  -9   5      131.17      138.49     13.78 o 
   5  -9   5      206.76      218.98     16.67 o 
   6  -9   5        4.69        0.00     13.66 o 
  -4  -8   5        0.63        7.18     10.87 o 
  -3  -8   5        9.74        4.74      9.98 o 
  -2  -8   5        3.94        0.00     11.18 o 
  -1  -8   5      316.09      344.99     31.05 o 
   0  -8   5      316.44      324.64     20.37 o 
   1  -8   5       16.12       23.18      5.72 o 
   2  -8   5      111.67      110.60      8.33 o 
   3  -8   5      660.51      672.01     61.47 o 
   4  -8   5      422.54      424.72     19.06 o 
   5  -8   5       91.09       77.01     11.42 o 
   6  -8   5      499.22      523.07     21.73 o 
   7  -8   5      113.30       99.85     13.15 o 
  -6  -7   5       13.51       17.51     11.37 o 
  -5  -7   5      353.66      355.36     22.01 o 
  -4  -7   5      300.20      298.65     19.45 o 
  -3  -7   5      465.84      482.06     20.82 o 
  -2  -7   5      300.20      271.67     28.87 o 
  -1  -7   5       71.23       69.85      9.66 o 
   0  -7   5        7.00       10.50      4.65 o 
   1  -7   5      130.73      135.47      8.11 o 
   2  -7   5      241.11      231.50     11.39 o 
   3  -7   5      169.18      138.88     10.88 o 
   4  -7   5      104.17      100.83     10.98 o 
   5  -7   5      404.01      375.42     17.55 o 
   6  -7   5       46.78       62.53     10.10 o 
   7  -7   5      450.89      500.93     21.65 o 
   8  -7   5      109.67      111.15     14.14 o 
  -7  -6   5      100.88      110.75     18.63 o 
  -6  -6   5      568.60      542.13     24.54 o 
  -5  -6   5        3.02        6.62      9.39 o 
  -4  -6   5      468.54      468.58     20.51 o 
  -3  -6   5      362.19      321.54     26.39 o 
  -2  -6   5      573.99      550.32     29.49 o 
  -1  -6   5       71.54       61.77      5.49 o 
   0  -6   5     3934.17     3893.03     50.23 o 
   1  -6   5       90.54       81.44      6.01 o 
   2  -6   5      116.76      120.35      7.08 o 
   3  -6   5     1248.45     1211.85     30.99 o 
   4  -6   5      796.14      776.65     20.37 o 
   5  -6   5      110.58      123.83     11.19 o 
   6  -6   5      348.12      370.19     17.98 o 
   7  -6   5       46.02       33.34      9.87 o 
   8  -6   5       62.25       41.08     15.21 o 
  -7  -5   5      330.02      316.52     19.52 o 
  -6  -5   5       78.48       86.62     12.81 o 
  -5  -5   5        1.41        0.00      7.67 o 
  -4  -5   5       34.64       33.23      8.04 o 
  -3  -5   5      158.45      144.56     41.91 o 
  -2  -5   5       98.68      108.85      9.26 o 
  -1  -5   5      491.12      513.24     11.50 o 
   0  -5   5      983.30      938.44     16.38 o 
   1  -5   5      268.67      251.31      8.11 o 
   2  -5   5       49.32       45.03      7.45 o 
   3  -5   5      921.75      969.17     18.02 o 
   4  -5   5      970.75      921.13     16.56 o 
   5  -5   5     3225.29     3192.81     55.54 o 
   6  -5   5       98.26      101.21     14.90 o 
   7  -5   5      608.16      612.86     45.02 o 
   8  -5   5      589.83      590.74     22.61 o 
   9  -5   5       70.40       87.61     12.71 o 
  -8  -4   5      328.69      296.05     33.53 o 
  -7  -4   5      316.16      313.94     19.18 o 
  -6  -4   5     2082.72     2104.02     44.73 o 
  -5  -4   5       92.24       88.69     10.22 o 
  -4  -4   5       94.88       77.48      8.94 o 
  -3  -4   5      981.96      964.35     15.73 o 
  -2  -4   5      844.95      825.31     14.29 o 
  -1  -4   5       63.21       57.16      4.37 o 
   0  -4   5     1243.28     1205.04     18.61 o 
   1  -4   5       11.02       11.22      3.23 o 
   2  -4   5      498.00      532.29     14.66 o 
   3  -4   5       82.19       85.03      4.67 o 
   4  -4   5      585.78      592.03     17.49 o 
   5  -4   5      517.35      507.89     11.74 o 
   6  -4   5      220.30      234.54     14.59 o 
   7  -4   5      668.01      694.22     21.94 o 
   8  -4   5      345.29      350.00     17.78 o 
   9  -4   5      320.27      307.27     24.53 o 
  -9  -3   5       40.16       48.52     13.21 o 
  -8  -3   5       69.65       74.62     16.45 o 
  -7  -3   5       21.96       17.15      9.62 o 
  -6  -3   5      574.19      576.52     20.58 o 
  -5  -3   5     1215.88     1181.31     27.84 o 
  -4  -3   5      168.67      183.22      5.83 o 
  -3  -3   5      312.87      328.52     10.84 o 
  -2  -3   5     1044.94     1042.99     26.31 o 
  -1  -3   5     2442.29     2364.56     30.89 o 
   0  -3   5     2045.38     1971.44     26.03 o 
   1  -3   5     2689.42     2689.66     53.24 o 
   2  -3   5     3748.38     3923.86     79.98 o 
   3  -3   5        9.50       10.66      1.71 o 
   4  -3   5     1478.81     1555.50     22.93 o 
   5  -3   5     1633.43     1529.39     33.83 o 
   6  -3   5       10.00       13.66      6.54 o 
   7  -3   5        0.49        0.87      6.54 o 
   8  -3   5       65.84       65.07     10.07 o 
   9  -3   5       44.44       56.77     16.76 o 
  -9  -2   5      463.35      474.41     23.12 o 
  -8  -2   5      107.95      109.83     12.98 o 
  -7  -2   5      502.75      515.35     20.14 o 
  -6  -2   5       41.75       45.41      8.03 o 
  -5  -2   5       60.70       70.02      8.60 o 
  -4  -2   5     1095.53     1082.73     31.35 o 
  -3  -2   5      276.77      305.98      7.88 o 
  -2  -2   5      140.19      149.05      5.42 o 
  -1  -2   5      447.25      454.74      8.81 o 
   0  -2   5      730.70      751.46     11.90 o 
   1  -2   5     1290.17     1304.44     17.62 o 
   2  -2   5     1351.58     1250.39     32.60 o 
   3  -2   5     1717.25     1746.13     27.55 o 
   4  -2   5      494.06      489.23     10.82 o 
   5  -2   5      777.18      724.91     15.29 o 
   6  -2   5     1367.55     1321.69     22.90 o 
   7  -2   5      897.39      879.23     23.41 o 
   8  -2   5      443.39      452.54     19.87 o 
   9  -2   5      504.39      526.38     21.39 o 
  -9  -1   5      191.13      173.61     15.16 o 
  -8  -1   5      343.74      313.07     28.25 o 
  -7  -1   5      437.13      426.35     17.29 o 
  -6  -1   5      246.99      254.41      9.12 o 
  -5  -1   5     2167.65     2085.02     29.80 o 
  -4  -1   5     3602.01     3476.51     44.14 o 
  -3  -1   5      595.24      704.54     12.51 o 
  -2  -1   5     2274.36     2385.09     30.78 o 
  -1  -1   5     3047.99     3015.45     36.91 o 
   0  -1   5      958.66     1003.55     14.42 o 
   1  -1   5      815.65      840.53     12.32 o 
   2  -1   5      361.82      383.38     11.80 o 
   3  -1   5     1941.79     2058.33     31.61 o 
   4  -1   5      279.54      294.91      8.39 o 
   5  -1   5        3.37        3.13      4.10 o 
   6  -1   5      239.97      252.40     10.16 o 
   7  -1   5      749.78      757.85     22.75 o 
   8  -1   5      320.27      301.67     15.80 o 
   9  -1   5      275.94      301.14     27.94 o 
 -10   0   5       69.36       80.02     12.68 o 
  -9   0   5        5.56       15.49     10.56 o 
  -8   0   5       87.97       94.21     10.29 o 
  -7   0   5      324.88      318.75     10.82 o 
  -6   0   5       96.46       94.13      8.84 o 
  -5   0   5      439.15      442.48     10.62 o 
  -4   0   5     3078.44     3070.78     53.07 o 
  -3   0   5     1120.73     1024.57     15.61 o 
  -2   0   5      682.32      716.35     12.40 o 
  -1   0   5     1463.69     1395.05     18.91 o 
   0   0   5     5580.95     5877.95     68.22 o 
   1   0   5     1034.28     1016.58     14.95 o 
   2   0   5     2140.04     2203.18     28.53 o 
   3   0   5     1852.93     1928.13     26.49 o 
   4   0   5       68.48       74.01      5.44 o 
   5   0   5        9.47        8.65      4.02 o 
   6   0   5     1288.27     1242.33     24.41 o 
   7   0   5      295.95      288.78     14.33 o 
   8   0   5       68.14       71.08     16.76 o 
   9   0   5       43.40       46.57     16.76 o 
 -10   1   5      341.99      413.53     37.25 o 
  -9   1   5       64.07       92.82     15.21 o 
  -8   1   5      337.63      312.41     11.71 o 
  -7   1   5      378.72      379.54     11.69 o 
  -6   1   5      116.92      116.76     10.69 o 
  -5   1   5      389.50      336.78     10.48 o 
  -4   1   5      212.75      179.92     11.82 o 
  -3   1   5      160.70      160.71      5.98 o 
  -2   1   5     1036.56     1083.39     15.43 o 
  -1   1   5      154.86      186.85      5.41 o 
   0   1   5      432.55      461.35      8.75 o 
   1   1   5      502.36      492.69     10.46 o 
   2   1   5      514.56      487.65      9.67 o 
   3   1   5     4031.29     4261.28     52.67 o 
   4   1   5     3528.14     3460.51     44.87 o 
   5   1   5      313.79      305.40     10.70 o 
   6   1   5       41.63       51.47      6.28 o 
   7   1   5     1496.76     1433.47     34.45 o 
   8   1   5      444.21      433.64     33.22 o 
   9   1   5      431.36      479.96     33.53 o 
 -10   2   5      610.91      641.40     40.36 o 
  -9   2   5      687.77      666.44     23.72 o 
  -8   2   5      129.03      130.76      9.74 o 
  -7   2   5     1056.13     1037.71     19.81 o 
  -6   2   5      655.38      628.99     13.59 o 
  -5   2   5      391.03      390.62      9.50 o 
  -4   2   5     2999.79     2957.50     37.90 o 
  -3   2   5     4114.41     4175.90    108.35 o 
  -2   2   5       49.90       62.18      9.62 o 
  -1   2   5       10.81       56.98     36.94 o 
   0   2   5      513.49      474.08     11.48 o 
   1   2   5      303.57      317.59     13.68 o 
   2   2   5       54.92       46.79      4.05 o 
   3   2   5       52.87       47.90      4.65 o 
   4   2   5      223.43      217.73      8.35 o 
   5   2   5      161.99      146.54      7.75 o 
   6   2   5      198.78      188.89     13.59 o 
   7   2   5        7.49        3.79      8.69 o 
   8   2   5      434.12      421.92     33.22 o 
 -10   3   5        0.98        0.00      9.07 o 
  -9   3   5       85.86      100.94     12.51 o 
  -8   3   5       43.85       42.61      8.94 o 
  -7   3   5       96.62       85.98     10.29 o 
  -6   3   5       55.38       70.14      9.65 o 
  -5   3   5      738.12      754.51     13.79 o 
  -4   3   5      257.05      260.87     11.63 o 
  -3   3   5     2217.14     2163.48     38.37 o 
  -2   3   5     5812.44     5748.28    126.67 o 
  -1   3   5      523.77      506.28     14.40 o 
   0   3   5       57.09       88.60      4.79 o 
   1   3   5     3887.41     3916.92     48.92 o 
   2   3   5      969.85      958.28     16.52 o 
   3   3   5     1270.04     1251.91     20.50 o 
   4   3   5     2463.53     2370.39     62.87 o 
   5   3   5        3.53        0.31      6.59 o 
   6   3   5       34.89       21.30      8.49 o 
   7   3   5      134.38      144.27     14.93 o 
   8   3   5      306.41      334.39     21.90 o 
 -10   4   5      453.61      453.95     46.26 o 
  -9   4   5      709.39      704.43     30.74 o 
  -8   4   5       58.77       72.93     10.95 o 
  -7   4   5      287.17      257.66     15.73 o 
  -6   4   5       75.33       77.75      9.66 o 
  -5   4   5       76.10       71.87      8.99 o 
  -4   4   5       91.35       75.39      8.04 o 
  -3   4   5      672.15      669.93     18.38 o 
  -2   4   5     1671.87     1771.78     34.17 o 
  -1   4   5      903.71      846.51     14.67 o 
   0   4   5     1207.11     1292.27     20.16 o 
   1   4   5        7.89        3.97      3.37 o 
   2   4   5      111.48      114.47      6.69 o 
   3   4   5      538.00      547.27     12.75 o 
   4   4   5     1218.29     1187.56     28.30 o 
   5   4   5      949.38      920.36     29.18 o 
   6   4   5      587.68      518.07     22.97 o 
   7   4   5       19.71       29.56     11.58 o 
  -9   5   5      366.09      362.47     21.74 o 
  -8   5   5     1159.19     1121.57     38.50 o 
  -7   5   5      508.68      489.20     26.08 o 
  -6   5   5       26.40       45.22      8.75 o 
  -5   5   5     1974.07     1829.46     38.32 o 
  -4   5   5      347.56      318.73     14.85 o 
  -3   5   5      639.81      593.53     18.30 o 
  -2   5   5     1520.64     1463.24     22.25 o 
  -1   5   5      143.78      138.20      6.72 o 
   0   5   5        4.96        8.92      4.78 o 
   1   5   5      253.69      241.56     16.54 o 
   2   5   5      802.03      801.41     16.38 o 
   3   5   5      209.02      212.52     12.82 o 
   4   5   5        6.95       19.21      7.90 o 
   5   5   5       80.36       77.26     10.87 o 
   6   5   5      464.87      462.15     26.70 o 
  -9   6   5       41.62       49.98     15.52 o 
  -8   6   5      115.62      122.50     20.80 o 
  -7   6   5      626.42      599.02     26.39 o 
  -6   6   5      191.54      184.65     14.85 o 
  -5   6   5      553.68      533.57     20.14 o 
  -4   6   5      213.40      172.49     12.20 o 
  -3   6   5      203.95      211.43     18.01 o 
  -2   6   5      867.39      862.32     25.79 o 
  -1   6   5     2587.04     2511.98     35.80 o 
   0   6   5      728.24      784.97     16.42 o 
   1   6   5       45.06       44.95      7.85 o 
   2   6   5      624.58      617.93     20.44 o 
   3   6   5      746.02      720.61     23.24 o 
   4   6   5      244.31      274.27     20.80 o 
   5   6   5      261.54      266.08     25.15 o 
   6   6   5       46.12       35.85     12.27 o 
  -8   7   5      700.08      690.76     48.43 o 
  -7   7   5       52.80       86.60     12.95 o 
  -6   7   5        9.07       13.66      8.49 o 
  -5   7   5        2.78        0.00      7.67 o 
  -4   7   5        0.26        2.73     12.42 o 
  -3   7   5        1.57        0.00      6.41 o 
  -2   7   5       58.70       53.13      8.94 o 
  -1   7   5        3.45        2.66      4.55 o 
   0   7   5      978.95     1034.54     20.80 o 
   1   7   5       34.00       50.13      8.94 o 
   2   7   5      402.10      408.81     18.64 o 
   3   7   5      173.12      182.68     15.03 o 
   4   7   5      591.03      615.31     25.46 o 
   5   7   5      158.12      172.67     17.74 o 
  -7   8   5      841.14      875.64     30.72 o 
  -6   8   5      159.80      180.80     16.02 o 
  -5   8   5       67.47       84.68     12.51 o 
  -4   8   5      214.12      185.59     28.25 o 
  -3   8   5      965.22      945.06     27.93 o 
  -2   8   5        8.73        6.02      7.70 o 
  -1   8   5      490.22      517.93     20.14 o 
   0   8   5      168.13      186.87     33.84 o 
   1   8   5        0.25        0.00      8.16 o 
   2   8   5       90.76       84.22     12.82 o 
   3   8   5       66.12       59.16     12.37 o 
  -6   9   5      615.46      617.39     26.77 o 
  -5   9   5       21.26       23.70     10.70 o 
  -4   9   5      165.19      173.01     15.81 o 
  -3   9   5      137.46      138.88     16.14 o 
  -2   9   5       81.72       67.17     26.39 o 
  -1   9   5      165.92      193.10     25.46 o 
   0   9   5      954.85      986.63     47.19 o 
   1   9   5      187.39      222.29     28.56 o 
  -3  10   5       47.89       48.92     11.92 o 
  -2  10   5       43.86       58.99     19.87 o 
   0 -10   6        3.71        8.35     10.31 o 
   1 -10   6       12.43        3.73     13.04 o 
   2 -10   6       45.92       85.99     12.37 o 
   3 -10   6      474.62      446.21     21.83 o 
   4 -10   6       55.78       58.03     12.27 o 
  -3  -9   6       24.37       15.52     13.04 o 
  -2  -9   6       31.93       29.05     11.19 o 
  -1  -9   6      304.64      315.39     18.88 o 
   0  -9   6      222.24      233.50     16.23 o 
   1  -9   6       56.89       67.98      8.18 o 
   2  -9   6      183.08      162.47     13.42 o 
   3  -9   6        2.04        5.31      8.65 o 
   4  -9   6        1.93        0.00     12.73 o 
   5  -9   6       17.35       23.50     10.31 o 
   6  -9   6        2.29       12.64     10.51 o 
  -4  -8   6      193.05      201.87     17.68 o 
  -3  -8   6      175.74      201.47     16.67 o 
  -2  -8   6       20.66        5.77      8.75 o 
  -1  -8   6        9.42       23.13      8.93 o 
   0  -8   6     1582.06     1561.74     27.26 o 
   1  -8   6      138.01      165.76      9.64 o 
   2  -8   6     1468.91     1437.72     26.02 o 
   3  -8   6      565.05      594.06     40.98 o 
   4  -8   6      124.93      121.79     22.04 o 
   5  -8   6        5.87        0.00      8.34 o 
   6  -8   6      452.71      443.59     20.85 o 
   7  -8   6      186.16      185.29     15.98 o 
  -6  -7   6        2.38        0.00     10.06 o 
  -5  -7   6      226.52      193.89     17.30 o 
  -4  -7   6      184.62      204.33     46.26 o 
  -3  -7   6       13.30       13.82      9.37 o 
  -2  -7   6       29.68       21.23      8.04 o 
  -1  -7   6        3.17        1.77      4.36 o 
   0  -7   6        3.18        6.39      5.23 o 
   1  -7   6       16.52       20.38      5.16 o 
   2  -7   6      284.98      286.46     11.80 o 
   3  -7   6      608.49      605.99     27.94 o 
   4  -7   6      377.06      382.81     17.06 o 
   5  -7   6      879.12      884.39     90.65 o 
   6  -7   6       13.23       19.56      9.22 o 
   7  -7   6      534.51      545.42     22.82 o 
   8  -7   6      438.20      470.34     22.39 o 
  -7  -6   6       18.50       14.35     12.37 o 
  -6  -6   6      510.85      497.27     23.72 o 
  -5  -6   6       23.45       29.78     10.59 o 
  -4  -6   6      956.74      931.74     27.81 o 
  -3  -6   6     1265.36     1270.70     30.95 o 
  -2  -6   6      388.73      380.51     35.39 o 
  -1  -6   6       14.98       17.64      4.32 o 
   0  -6   6     2835.05     2807.95     38.76 o 
   1  -6   6      920.65      930.37     17.48 o 
   2  -6   6       84.50       74.24      5.89 o 
   3  -6   6       74.37       78.89      6.18 o 
   4  -6   6        0.79        8.41      6.79 o 
   5  -6   6      343.12      368.02     27.63 o 
   6  -6   6       39.00       23.56      8.31 o 
   7  -6   6       80.16       89.99     17.08 o 
   8  -6   6      191.08      178.73     36.01 o 
  -7  -5   6       59.95       83.92     32.91 o 
  -6  -5   6       41.40       30.75     11.04 o 
  -5  -5   6       58.00       35.32     10.87 o 
  -4  -5   6       47.59       53.47     20.49 o 
  -3  -5   6      992.18      965.46     39.12 o 
  -2  -5   6     1430.43     1364.91     54.99 o 
  -1  -5   6      960.58      958.10     25.18 o 
   0  -5   6      109.83      103.55      6.33 o 
   1  -5   6     1049.95     1051.08     20.66 o 
   2  -5   6     1783.18     1746.81     25.95 o 
   3  -5   6     1010.78     1020.43     17.92 o 
   4  -5   6      909.87      918.18     23.26 o 
   5  -5   6      659.92      670.38     21.73 o 
   6  -5   6       29.14       34.16     13.97 o 
   7  -5   6      194.76      175.94     22.97 o 
   8  -5   6      556.84      603.95     23.27 o 
   9  -5   6        5.64        5.63      9.43 o 
  -8  -4   6      101.90      125.72     15.49 o 
  -7  -4   6       96.20      116.23     14.02 o 
  -6  -4   6      232.51      210.83     16.76 o 
  -5  -4   6      875.00      873.02     25.46 o 
  -4  -4   6       30.06       21.55      7.12 o 
  -3  -4   6     1351.51     1352.86     21.12 o 
  -2  -4   6       29.92       29.81      3.86 o 
  -1  -4   6     1306.63     1287.28     29.09 o 
   0  -4   6       15.63       13.19      4.28 o 
   1  -4   6      194.80      197.56      6.74 o 
   2  -4   6      372.49      400.48      8.89 o 
   3  -4   6     1168.10     1155.21     25.42 o 
   4  -4   6      580.53      604.45     18.38 o 
   5  -4   6     1151.61     1121.29     26.98 o 
   6  -4   6      720.62      746.20     22.58 o 
   7  -4   6      475.03      476.73     19.30 o 
   8  -4   6      244.86      212.46     23.59 o 
   9  -4   6      616.59      677.68     25.68 o 
  -8  -3   6      527.45      558.17     27.63 o 
  -7  -3   6      215.60      229.32     16.41 o 
  -6  -3   6        8.78       13.82      8.20 o 
  -5  -3   6     1389.55     1357.34     31.11 o 
  -4  -3   6     2363.64     2390.48     49.46 o 
  -3  -3   6      538.07      534.76     11.29 o 
  -2  -3   6     3783.73     3727.35     56.06 o 
  -1  -3   6      405.50      345.56      8.49 o 
   0  -3   6       28.94       32.77      3.42 o 
   1  -3   6      276.85      270.53      6.69 o 
   2  -3   6     2138.54     2122.40     36.85 o 
   3  -3   6      128.81      169.32      9.93 o 
   4  -3   6       88.22       75.81      7.76 o 
   5  -3   6      121.02      120.82      9.98 o 
   6  -3   6      473.46      450.52     29.49 o 
   7  -3   6      392.95      414.25     18.32 o 
   8  -3   6        5.63        3.28      7.45 o 
   9  -3   6       25.46       54.77     11.14 o 
  -9  -2   6      523.37      545.21     24.02 o 
  -8  -2   6       12.39        9.67      8.46 o 
  -7  -2   6       50.66       31.77      8.49 o 
  -6  -2   6       15.88       22.11      7.33 o 
  -5  -2   6       82.34       84.70      8.13 o 
  -4  -2   6      286.43      287.26      8.98 o 
  -3  -2   6       42.55       34.80      3.75 o 
  -2  -2   6     2190.90     2312.15     30.65 o 
  -1  -2   6     3997.37     3900.53     47.55 o 
   0  -2   6     5377.65     5464.22     64.29 o 
   1  -2   6      396.98      399.78     11.58 o 
   2  -2   6      856.58      788.50     17.98 o 
   3  -2   6     3407.60     3349.83     53.75 o 
   4  -2   6     1237.17     1203.44     19.35 o 
   5  -2   6      761.37      725.53     15.04 o 
   6  -2   6     1306.55     1251.24     28.69 o 
   7  -2   6        4.90        7.64      6.86 o 
   8  -2   6       12.68       15.30      7.90 o 
   9  -2   6      149.52      167.44     14.66 o 
  -9  -1   6       37.21       57.81     11.00 o 
  -8  -1   6     1434.18     1503.32     82.89 o 
  -7  -1   6      748.14      779.49     23.42 o 
  -6  -1   6      127.43      137.19      7.57 o 
  -5  -1   6      219.15      201.95      8.60 o 
  -4  -1   6      888.22      938.50     16.29 o 
  -3  -1   6       11.90       25.22      3.42 o 
  -2  -1   6        7.91        3.33      2.37 o 
  -1  -1   6       48.27       40.30      3.33 o 
   0  -1   6     1341.11     1358.81     18.95 o 
   1  -1   6     1464.32     1546.99     26.71 o 
   2  -1   6        6.10        4.77      2.06 o 
   3  -1   6      507.12      533.22     10.58 o 
   4  -1   6      856.05      849.22     15.48 o 
   5  -1   6      966.71      955.01     17.93 o 
   6  -1   6      937.42      969.42     19.41 o 
   7  -1   6     1305.20     1339.22     73.58 o 
   8  -1   6       77.65       82.87     10.59 o 
   9  -1   6      145.40      132.87     20.49 o 
  -9   0   6       10.91       11.80      8.37 o 
  -8   0   6      184.37      179.95     20.80 o 
  -7   0   6     1591.21     1568.34     26.42 o 
  -6   0   6     1199.12     1196.24     22.62 o 
  -5   0   6      264.44      274.70      8.72 o 
  -4   0   6     1742.07     1758.30     25.27 o 
  -3   0   6     2543.69     2692.90     34.83 o 
  -2   0   6      392.87      334.13      7.49 o 
  -1   0   6     4376.65     4505.80     53.73 o 
   0   0   6    10293.88    11249.38    128.05 o 
   1   0   6      176.81      175.55      5.56 o 
   2   0   6       26.47       46.49     10.25 o 
   3   0   6      169.41      172.76      6.61 o 
   4   0   6      161.75      169.38      7.49 o 
   5   0   6        7.70        3.62      5.15 o 
   6   0   6      188.43      182.39     10.57 o 
   7   0   6      219.18      232.25     11.42 o 
   8   0   6     1145.16     1233.13     47.81 o 
   9   0   6       38.36       21.11     16.14 o 
 -10   1   6       29.98       21.73     17.39 o 
  -9   1   6        1.37        0.00     13.66 o 
  -8   1   6      186.42      181.98      9.89 o 
  -7   1   6       98.41       97.41      8.94 o 
  -6   1   6      234.16      251.32      8.92 o 
  -5   1   6     1527.78     1547.74     33.32 o 
  -4   1   6      588.16      644.93     12.08 o 
  -3   1   6      413.43      448.39      8.95 o 
  -2   1   6     1959.71     2037.63     26.73 o 
  -1   1   6      801.27      777.73     12.61 o 
   0   1   6     3097.79     3157.31     39.39 o 
   1   1   6     7541.55     7855.18     91.16 o 
   2   1   6      316.50      280.23      7.73 o 
   3   1   6      534.44      554.89     11.90 o 
   4   1   6     1876.36     1823.62     27.29 o 
   5   1   6      402.51      418.81     11.87 o 
   6   1   6       63.11       74.09      7.22 o 
   7   1   6      592.94      612.63     31.67 o 
   8   1   6       38.51       68.30     17.39 o 
 -10   2   6      424.97      412.28     35.39 o 
  -9   2   6      615.89      671.07     23.87 o 
  -8   2   6       14.31       16.09      7.90 o 
  -7   2   6     1299.69     1322.28     28.18 o 
  -6   2   6     1444.10     1405.48     47.50 o 
  -5   2   6       37.00       38.49      3.96 o 
  -4   2   6      103.54      107.99      4.25 o 
  -3   2   6      627.38      596.50     15.98 o 
  -2   2   6       13.65       26.53      9.00 o 
  -1   2   6     2325.47     2702.07     34.17 o 
   0   2   6      313.06      360.69     15.38 o 
   1   2   6      534.17      518.08     10.72 o 
   2   2   6     3781.55     3719.51     47.06 o 
   3   2   6     1033.64     1038.92     17.98 o 
   4   2   6      118.58      134.29      9.91 o 
   5   2   6      493.62      491.16     13.06 o 
   6   2   6     1256.92     1246.38     32.29 o 
   7   2   6      439.79      439.28     45.95 o 
   8   2   6      438.75      426.84     22.09 o 
 -10   3   6       41.02       40.88     10.43 o 
  -9   3   6      384.96      394.50     24.84 o 
  -8   3   6      352.89      347.87     17.90 o 
  -7   3   6      126.95      123.79     11.48 o 
  -6   3   6      362.01      420.11     16.17 o 
  -5   3   6     5677.63     5421.60     86.13 o 
  -4   3   6     1186.70     1120.70     25.36 o 
  -3   3   6      721.53      692.26     22.35 o 
  -2   3   6     1054.98     1054.32     22.78 o 
  -1   3   6      839.93      858.63     14.13 o 
   0   3   6      723.38      694.73     12.88 o 
   1   3   6     3739.88     3735.70     47.49 o 
   2   3   6      224.59      219.81      7.87 o 
   3   3   6     2242.35     2164.00     31.43 o 
   4   3   6      132.47      137.20     14.05 o 
   5   3   6        0.05        8.90      7.23 o 
   6   3   6        2.00        0.07      7.67 o 
   7   3   6       88.34       85.12     13.66 o 
  -9   4   6       13.61        0.00      8.93 o 
  -8   4   6       47.05       42.39      9.98 o 
  -7   4   6       89.88       72.82     11.49 o 
  -6   4   6      105.47      110.79     10.75 o 
  -5   4   6      339.64      345.34     15.54 o 
  -4   4   6      845.75      793.99     22.66 o 
  -3   4   6      298.44      276.88     12.51 o 
  -2   4   6      797.34      817.39     16.62 o 
  -1   4   6     1603.79     1554.10     22.99 o 
   0   4   6     1599.40     1660.36     25.62 o 
   1   4   6     1170.31     1125.89     19.27 o 
   2   4   6     3070.49     2949.18     40.51 o 
   3   4   6      447.96      475.77     12.50 o 
   4   4   6      228.45      233.96     14.70 o 
   5   4   6      179.53      198.70     14.93 o 
   6   4   6      300.37      295.47     33.84 o 
   7   4   6       36.04       42.36     11.58 o 
  -9   5   6      222.28      226.74     23.28 o 
  -8   5   6      423.01      435.81     21.21 o 
  -7   5   6      175.54      171.08     21.42 o 
  -6   5   6      381.45      372.54     18.63 o 
  -5   5   6     1941.64     1863.85     56.50 o 
  -4   5   6      541.52      537.98     19.06 o 
  -3   5   6      386.72      383.79     15.29 o 
  -2   5   6       15.97       15.66      3.18 o 
  -1   5   6        4.18        5.16      3.76 o 
   0   5   6       60.67       74.46      5.96 o 
   1   5   6       14.55       16.46      5.64 o 
   2   5   6      748.58      736.65     23.94 o 
   3   5   6     1030.15     1003.65     26.24 o 
   4   5   6      626.97      574.34     21.02 o 
   5   5   6       25.80       36.03     17.08 o 
   6   5   6      177.30      176.73     16.46 o 
  -9   6   6      216.60      221.99     18.56 o 
  -8   6   6      167.01      182.14     36.01 o 
  -7   6   6      734.33      708.99     28.25 o 
  -6   6   6       12.07        4.35     14.28 o 
  -5   6   6      511.39      505.53     33.22 o 
  -4   6   6     2386.01     2203.54     44.68 o 
  -3   6   6     1887.23     1725.48     37.00 o 
  -2   6   6       89.76       91.32     11.18 o 
  -1   6   6      654.04      644.59     14.61 o 
   0   6   6      323.09      351.14     17.49 o 
   1   6   6      129.04      136.49      9.05 o 
   2   6   6       73.46       74.50     21.73 o 
   3   6   6      441.91      423.18     33.84 o 
   4   6   6      151.42      153.24     17.70 o 
   5   6   6       68.42       70.90     13.08 o 
  -8   7   6      245.02      239.89     27.01 o 
  -7   7   6        0.41        0.19      9.43 o 
  -6   7   6       72.48       95.25     13.15 o 
  -5   7   6       12.49       14.28     12.11 o 
  -4   7   6      647.26      614.97     26.08 o 
  -3   7   6      694.63      672.99     22.90 o 
  -2   7   6      708.63      706.61     22.45 o 
  -1   7   6      226.13      223.37     16.14 o 
   0   7   6     1282.79     1325.35     24.72 o 
   1   7   6       31.13       44.97      9.25 o 
   2   7   6      353.06      377.79     31.05 o 
   3   7   6      311.98      342.48     19.39 o 
   4   7   6      367.40      381.37     24.22 o 
  -7   8   6      221.42      242.23     19.53 o 
  -6   8   6       53.00       50.85     11.85 o 
  -5   8   6      302.18      300.67     19.00 o 
  -4   8   6       30.25       33.74     10.07 o 
  -3   8   6      777.30      731.03     25.18 o 
  -2   8   6      288.39      254.62     17.08 o 
  -1   8   6      164.94      164.79     13.42 o 
   0   8   6       36.23       29.80     16.14 o 
   1   8   6      113.62      110.13     15.52 o 
   2   8   6       71.49       73.85     13.97 o 
   3   8   6        3.04        3.99     10.87 o 
  -6   9   6      703.48      701.56     28.45 o 
  -5   9   6      207.84      192.99     17.30 o 
  -4   9   6      144.51      140.69     15.20 o 
  -3   9   6      570.65      566.42     24.57 o 
  -2   9   6      270.33      280.90     18.19 o 
  -1   9   6       67.99       82.58     19.25 o 
   0   9   6      103.17       96.24     21.73 o 
   1   9   6       22.37       32.29     19.25 o 
   0 -10   7      265.16      263.27     26.08 o 
   1 -10   7        3.78        0.00     13.66 o 
   2 -10   7       89.01       84.07     12.81 o 
   3 -10   7      125.54      128.87     14.59 o 
  -3  -9   7       64.65       77.53     13.59 o 
  -2  -9   7       67.93       74.70     13.15 o 
  -1  -9   7       20.10       38.42     11.14 o 
   0  -9   7        2.03        5.90      8.34 o 
   1  -9   7       96.59      112.85     11.64 o 
   2  -9   7        4.05       11.97      8.94 o 
   3  -9   7       24.90       20.61     11.18 o 
   4  -9   7       26.95       34.95     10.51 o 
   5  -9   7      341.70      393.17     21.73 o 
  -4  -8   7      235.48      181.88     26.39 o 
  -3  -8   7       81.74       93.68     13.61 o 
  -2  -8   7      198.83      195.63     18.94 o 
  -1  -8   7        6.47       18.13      8.75 o 
   0  -8   7     1876.69     1829.50     30.45 o 
   1  -8   7        9.26       15.28      5.89 o 
   2  -8   7       24.71       21.68      8.35 o 
   3  -8   7      527.30      469.40     20.07 o 
   4  -8   7      173.54      164.93     24.22 o 
   5  -8   7       16.56       30.78     12.42 o 
   6  -8   7      177.65      166.40     20.80 o 
   7  -8   7        5.45        0.00     11.18 o 
  -5  -7   7        5.44        4.61     16.45 o 
  -4  -7   7       39.74       15.75     12.73 o 
  -3  -7   7        2.76        2.82      8.35 o 
  -2  -7   7       18.61       19.54      8.31 o 
  -1  -7   7      338.55      335.95     11.50 o 
   0  -7   7      349.12      367.80     12.13 o 
   1  -7   7      372.52      397.33     12.21 o 
   2  -7   7      166.12      146.17     11.19 o 
   3  -7   7      447.72      442.88     18.12 o 
   4  -7   7      424.16      455.95     19.30 o 
   5  -7   7     1541.43     1504.72     35.76 o 
   6  -7   7       33.70       30.81      9.63 o 
   7  -7   7      263.85      268.37     18.86 o 
  -6  -6   7      835.31      867.23     45.64 o 
  -5  -6   7      139.41      159.02     15.20 o 
  -4  -6   7      262.62      266.72     16.90 o 
  -3  -6   7      335.54      322.94     17.06 o 
  -2  -6   7      127.35      119.79     11.19 o 
  -1  -6   7        5.14        7.86      4.73 o 
   0  -6   7      646.21      628.85     17.30 o 
   1  -6   7       27.06       25.11      5.02 o 
   2  -6   7      309.54      332.64     10.49 o 
   3  -6   7       98.07       86.27      9.10 o 
   4  -6   7       84.58       74.18     12.73 o 
   5  -6   7      272.80      258.91     29.49 o 
   6  -6   7      287.63      296.24     53.71 o 
   7  -6   7      514.71      494.90     21.95 o 
   8  -6   7      254.94      250.04     17.98 o 
  -7  -5   7        1.86        0.00     10.29 o 
  -6  -5   7      110.16      100.39     13.72 o 
  -5  -5   7      958.36      979.36     32.60 o 
  -4  -5   7      353.87      357.10     17.58 o 
  -3  -5   7       98.50       88.04      9.63 o 
  -2  -5   7      685.78      673.45     14.30 o 
  -1  -5   7      646.37      629.06     25.45 o 
   0  -5   7      861.59      869.17     16.86 o 
   1  -5   7     1442.82     1424.21     27.11 o 
   2  -5   7     2004.13     2055.82     29.43 o 
   3  -5   7       60.34       54.86     12.73 o 
   4  -5   7      346.89      346.52     15.79 o 
   5  -5   7      487.79      429.33     17.98 o 
   6  -5   7       62.42       48.77     10.07 o 
   7  -5   7        6.28        1.64      8.11 o 
   8  -5   7        2.49        7.15      9.37 o 
  -8  -4   7        1.35        0.00     10.43 o 
  -7  -4   7      112.00       86.57     12.81 o 
  -6  -4   7       18.62       28.84      8.93 o 
  -5  -4   7      123.96      103.82     10.95 o 
  -4  -4   7      477.73      430.76     16.80 o 
  -3  -4   7       19.01       20.69      3.88 o 
  -2  -4   7       10.17       10.33      4.78 o 
  -1  -4   7      190.85      172.57      7.29 o 
   0  -4   7      913.00      936.15     21.85 o 
   1  -4   7      434.02      442.06     10.12 o 
   2  -4   7     1257.19     1121.08     47.78 o 
   3  -4   7     2056.01     1934.11     36.85 o 
   4  -4   7      313.21      304.58     13.87 o 
   5  -4   7      424.33      421.73     16.80 o 
   6  -4   7      883.07      870.92     31.67 o 
   7  -4   7      355.48      386.28     18.62 o 
   8  -4   7      366.29      342.08     20.18 o 
   9  -4   7      354.98      348.77     20.18 o 
  -8  -3   7      314.63      339.96     22.97 o 
  -7  -3   7       77.01       70.92     10.87 o 
  -6  -3   7       74.50       76.85     10.29 o 
  -5  -3   7     1130.72     1070.83     73.27 o 
  -4  -3   7     2226.17     2201.24     50.08 o 
  -3  -3   7      125.09      151.62     11.00 o 
  -2  -3   7      364.88      385.62      9.77 o 
  -1  -3   7      630.40      613.01     12.04 o 
   0  -3   7      114.57      109.12      5.46 o 
   1  -3   7       97.05       94.08      4.42 o 
   2  -3   7       59.58       68.35      9.31 o 
   3  -3   7     1353.38     1344.93     28.06 o 
   4  -3   7      978.48      981.46     23.66 o 
   5  -3   7      178.67      162.30     11.80 o 
   6  -3   7      174.79      198.19     13.53 o 
   7  -3   7      799.22      801.94     24.48 o 
   8  -3   7      268.72      230.20     31.98 o 
   9  -3   7      302.68      327.91     19.89 o 
  -9  -2   7       21.33       31.55     11.26 o 
  -8  -2   7      171.82      184.78     14.91 o 
  -7  -2   7      334.80      346.51     17.43 o 
  -6  -2   7      177.74      146.85     11.60 o 
  -5  -2   7       96.28       97.41      6.70 o 
  -4  -2   7     2393.93     2314.59     33.02 o 
  -3  -2   7     1633.20     1451.81     24.32 o 
  -2  -2   7      387.98      369.25      9.28 o 
  -1  -2   7     1181.81     1173.10     18.16 o 
   0  -2   7     2285.76     2387.75     31.14 o 
   1  -2   7      140.88      122.80      3.75 o 
   2  -2   7     1576.59     1481.88     28.30 o 
   3  -2   7     1252.16     1279.75     54.33 o 
   4  -2   7       65.17       77.36      4.62 o 
   5  -2   7       59.08       54.03      7.76 o 
   6  -2   7      223.81      199.88     20.18 o 
   7  -2   7      213.90      209.80     14.41 o 
   8  -2   7      174.43      163.18     13.70 o 
   9  -2   7        4.29       11.73      9.70 o 
  -9  -1   7       31.98       32.64     10.43 o 
  -8  -1   7       65.31       86.92     11.47 o 
  -7  -1   7      108.95      119.14     11.26 o 
  -6  -1   7        4.48        5.69      4.03 o 
  -5  -1   7       75.15       60.16      6.31 o 
  -4  -1   7      116.90      114.63      6.25 o 
  -3  -1   7       98.24       98.40      9.88 o 
  -2  -1   7     2177.30     2176.24     29.47 o 
  -1  -1   7      592.58      614.91     11.40 o 
   0  -1   7      731.77      761.08     17.45 o 
   1  -1   7     1053.78     1038.94     15.81 o 
   2  -1   7      136.10      135.44      5.73 o 
   3  -1   7     3265.56     3266.77     41.81 o 
   4  -1   7     4494.73     4292.01     54.40 o 
   5  -1   7      571.85      584.09     13.92 o 
   6  -1   7       15.14        8.65      6.26 o 
   7  -1   7     1046.35      981.09     26.07 o 
   8  -1   7      289.38      271.88     24.84 o 
   9  -1   7      305.82      331.57     29.80 o 
  -9   0   7      750.46      744.08     24.68 o 
  -8   0   7       86.00      111.27     11.37 o 
  -7   0   7     1154.27     1172.32     22.09 o 
  -6   0   7      334.49      316.70     10.38 o 
  -5   0   7       60.53       56.26      5.23 o 
  -4   0   7     2070.07     2013.34     28.58 o 
  -3   0   7     2958.00     3051.61     39.27 o 
  -2   0   7        8.56       12.62      2.56 o 
  -1   0   7        1.92        2.32      2.37 o 
   0   0   7      266.34      324.08      8.06 o 
   1   0   7      235.48      262.36      7.21 o 
   2   0   7      335.88      332.82      9.96 o 
   3   0   7       15.44       15.11      3.37 o 
   4   0   7      132.45      119.26     14.59 o 
   5   0   7      760.29      787.22     16.58 o 
   6   0   7      672.44      641.16     20.25 o 
   7   0   7       60.26       70.36      9.53 o 
   8   0   7      490.71      468.17     31.67 o 
  -9   1   7       94.47      108.66     21.11 o 
  -8   1   7      163.50      178.63     13.36 o 
  -7   1   7      245.27      222.84      9.78 o 
  -6   1   7      243.22      274.18     13.55 o 
  -5   1   7     1434.72     1412.06     22.86 o 
  -4   1   7       36.14       40.32      5.99 o 
  -3   1   7     2025.55     2030.55     27.47 o 
  -2   1   7     6092.33     6211.74    106.58 o 
  -1   1   7     1154.15     1115.14     17.06 o 
   0   1   7       64.38      108.42      5.08 o 
   1   1   7     2881.87     2945.30     38.11 o 
   2   1   7      745.30      708.01     13.45 o 
   3   1   7      705.78      704.55     14.68 o 
   4   1   7     3203.97     3028.80     63.37 o 
   5   1   7        5.67        2.19      4.18 o 
   6   1   7       98.25       95.60      7.75 o 
   7   1   7       14.59        7.67      8.75 o 
   8   1   7      201.35      219.80     25.46 o 
 -10   2   7      306.28      295.55     31.67 o 
  -9   2   7      462.13      482.91     40.98 o 
  -8   2   7       68.81       96.89     16.45 o 
  -7   2   7      137.57      101.01     14.90 o 
  -6   2   7       13.91        6.55      3.72 o 
  -5   2   7      336.28      329.27      8.70 o 
  -4   2   7       43.72       43.03      6.92 o 
  -3   2   7      680.52      663.37     24.22 o 
  -2   2   7     1067.58     1141.99     28.86 o 
  -1   2   7     2646.09     2518.35     32.83 o 
   0   2   7     2783.20     3066.88     39.45 o 
   1   2   7      187.63      173.23      6.85 o 
   2   2   7      227.50      220.20      8.00 o 
   3   2   7      326.70      338.96     12.13 o 
   4   2   7     1808.89     1735.36     27.36 o 
   5   2   7     1468.96     1477.03     25.25 o 
   6   2   7      938.69      890.78     26.54 o 
   7   2   7       27.34       16.56      9.43 o 
   8   2   7      131.66      121.70     20.49 o 
  -9   3   7      351.35      351.48     19.09 o 
  -8   3   7     1224.35     1185.80     31.47 o 
  -7   3   7      775.15      757.03     23.51 o 
  -6   3   7       79.70       94.73     14.28 o 
  -5   3   7     1433.98     1376.71     30.84 o 
  -4   3   7      186.47      187.04     11.58 o 
  -3   3   7      101.21       77.58     17.70 o 
  -2   3   7     1884.98     1784.65     52.47 o 
  -1   3   7      243.99      240.73      6.75 o 
   0   3   7        9.01       10.23      2.95 o 
   1   3   7        1.55       11.74     11.69 o 
   2   3   7      296.00      287.30      9.54 o 
   3   3   7      372.70      386.30     11.23 o 
   4   3   7       72.35       91.56      6.91 o 
   5   3   7       47.47       52.05      9.63 o 
   6   3   7     1266.17     1338.10     34.68 o 
   7   3   7      568.48      530.44     23.49 o 
  -9   4   7       10.72        2.41      8.93 o 
  -8   4   7      101.19       79.69     11.47 o 
  -7   4   7     1346.83     1271.69     32.79 o 
  -6   4   7      361.36      313.70     16.76 o 
  -5   4   7     1190.26     1205.86     29.33 o 
  -4   4   7      535.44      478.59     17.11 o 
  -3   4   7       96.33       81.36      8.04 o 
  -2   4   7      927.02      902.89     33.53 o 
  -1   4   7     3665.58     3593.53     60.66 o 
   0   4   7     1633.68     1702.44     34.81 o 
   1   4   7       12.20       17.07      4.20 o 
   2   4   7      236.33      234.92      9.59 o 
   3   4   7      952.02      943.59     18.74 o 
   4   4   7      110.29      112.82     11.19 o 
   5   4   7      218.06      224.35     15.58 o 
   6   4   7       90.09       61.42     16.45 o 
   7   4   7      164.97      181.28     17.78 o 
  -9   5   7       10.44        0.45      9.54 o 
  -8   5   7      709.81      713.83     26.69 o 
  -7   5   7       70.42       80.18     11.83 o 
  -6   5   7        5.24        1.51      7.67 o 
  -5   5   7       52.62       27.25      7.90 o 
  -4   5   7      185.44      202.15     23.91 o 
  -3   5   7       20.68       22.66      6.86 o 
  -2   5   7       14.98       15.96      6.54 o 
  -1   5   7       22.21       25.78      4.12 o 
   0   5   7     2573.18     2590.84     43.55 o 
   1   5   7      271.37      274.09     10.75 o 
   2   5   7     1157.55     1114.82     21.20 o 
   3   5   7      478.77      472.33     18.30 o 
   4   5   7      642.94      664.01     50.91 o 
   5   5   7      304.40      290.40     18.88 o 
   6   5   7      434.25      453.13     23.27 o 
  -9   6   7      303.63      285.98     20.51 o 
  -8   6   7      214.57      234.50     24.53 o 
  -7   6   7      939.39      882.72     28.94 o 
  -6   6   7      307.71      334.90     37.57 o 
  -5   6   7      216.81      231.48     15.91 o 
  -4   6   7       56.17       41.12      8.93 o 
  -3   6   7     1471.45     1402.89     33.04 o 
  -2   6   7      147.62      158.88     12.73 o 
  -1   6   7      362.03      378.77     11.61 o 
   0   6   7      477.84      489.26     13.72 o 
   1   6   7       76.18       80.06     10.97 o 
   2   6   7      301.44      301.77     15.36 o 
   3   6   7        1.47        1.83      7.60 o 
   4   6   7      119.50       93.13     12.27 o 
   5   6   7      213.47      232.55     18.18 o 
  -8   7   7       36.32       46.92     13.35 o 
  -7   7   7        5.63        6.16     10.07 o 
  -6   7   7     1089.03     1032.19     31.60 o 
  -5   7   7      119.97      104.07     28.25 o 
  -4   7   7      392.03      372.19     19.18 o 
  -3   7   7      461.38      452.37     22.97 o 
  -2   7   7      104.88       99.45     10.87 o 
  -1   7   7      326.58      348.09     25.77 o 
   0   7   7     1373.23     1462.80     27.58 o 
   1   7   7      510.71      522.12     19.54 o 
   2   7   7      410.88      410.08     31.05 o 
   3   7   7        6.33        3.66      8.75 o 
   4   7   7      162.75      155.99     28.56 o 
  -7   8   7       52.62       56.33     31.36 o 
  -6   8   7       94.38      127.12     35.70 o 
  -5   8   7        6.05        6.14      9.70 o 
  -4   8   7       32.53       55.31     12.42 o 
  -3   8   7        2.03        1.68      8.49 o 
  -2   8   7      261.97      278.85     17.75 o 
  -1   8   7      294.38      313.64     18.63 o 
   0   8   7        8.22        3.73     15.52 o 
   1   8   7      364.96      312.94     29.18 o 
   2   8   7      529.63      618.36     25.06 o 
  -5   9   7      340.41      368.20     22.90 o 
  -4   9   7      121.21      135.80     15.36 o 
  -3   9   7      109.84      129.41     14.91 o 
  -2   9   7       80.82       84.96     12.53 o 
  -1   9   7        0.61        3.10     16.14 o 
   0   9   7        4.41       18.01     16.76 o 
   1 -10   8       21.36        4.35     15.52 o 
   2 -10   8      331.92      341.17     20.41 o 
  -2  -9   8       31.60       31.47     11.63 o 
  -1  -9   8       94.11       84.02     12.95 o 
   0  -9   8       14.74        0.00     13.04 o 
   1  -9   8        8.99        0.00      7.80 o 
   2  -9   8      134.66      125.32     13.42 o 
   3  -9   8      320.56      289.05     55.26 o 
   4  -9   8      138.85      162.21     15.03 o 
   5  -9   8      687.94      730.35     50.60 o 
  -4  -8   8      159.73      136.86     15.47 o 
  -3  -8   8      840.69      884.68     30.05 o 
  -2  -8   8      101.99      110.58     25.15 o 
  -1  -8   8       18.77        6.21      8.78 o 
   0  -8   8      720.47      688.27     17.58 o 
   1  -8   8      118.96      134.42     17.70 o 
   2  -8   8       61.48       61.00     15.83 o 
   3  -8   8        0.50        7.74     13.97 o 
   4  -8   8        0.17        4.59      8.49 o 
   5  -8   8      251.03      240.03     22.97 o 
   6  -8   8        3.55        4.18      9.87 o 
  -5  -7   8        1.96        0.00     12.11 o 
  -4  -7   8       27.71       14.48     17.70 o 
  -3  -7   8      408.32      418.49     38.81 o 
  -2  -7   8      792.39      807.88     25.22 o 
  -1  -7   8      741.07      742.68     17.18 o 
   0  -7   8       40.51       45.72      6.38 o 
   1  -7   8      274.45      299.79     15.63 o 
   2  -7   8      729.40      726.47     29.18 o 
   3  -7   8      142.66      152.78     33.84 o 
   4  -7   8      579.24      567.33     27.94 o 
   5  -7   8      270.44      247.72     16.68 o 
   6  -7   8       47.59       42.22     10.98 o 
   7  -7   8       46.84       40.35     12.73 o 
  -6  -6   8       34.86       43.07     19.25 o 
  -5  -6   8      120.25      150.51     18.94 o 
  -4  -6   8        4.32        0.00     18.32 o 
  -3  -6   8      255.92      244.52     18.01 o 
  -2  -6   8       18.75       18.12      7.43 o 
  -1  -6   8      627.25      652.72     16.80 o 
   0  -6   8      357.18      332.25     11.21 o 
   1  -6   8      190.87      192.72      8.78 o 
   2  -6   8      236.54      232.47     13.26 o 
   3  -6   8      771.83      729.89     33.22 o 
   4  -6   8      279.57      293.70     15.47 o 
   5  -6   8      667.78      668.29     22.72 o 
   6  -6   8      665.99      658.33     37.88 o 
   7  -6   8      253.61      277.50     18.86 o 
   8  -6   8      147.19      121.40     14.70 o 
  -7  -5   8      197.64      240.75     28.25 o 
  -6  -5   8        9.71        6.88      9.84 o 
  -5  -5   8      655.55      663.99     40.05 o 
  -4  -5   8     1142.08     1078.29     28.55 o 
  -3  -5   8       26.55       24.04      8.20 o 
  -2  -5   8     1662.04     1704.72     33.88 o 
  -1  -5   8      176.13      156.57      7.95 o 
   0  -5   8        2.69        0.00      4.64 o 
   1  -5   8       28.98       31.12      4.62 o 
   2  -5   8      277.56      301.31     13.53 o 
   3  -5   8       92.08       86.32      9.22 o 
   4  -5   8        1.79        0.00      6.35 o 
   5  -5   8       24.60       29.18      8.49 o 
   6  -5   8      269.33      267.41     17.06 o 
   7  -5   8      654.35      664.53     42.84 o 
   8  -5   8       55.76       75.74     12.71 o 
  -8  -4   8       12.73       12.54     11.78 o 
  -7  -4   8       49.33       53.40     11.48 o 
  -6  -4   8      170.29      172.96     30.74 o 
  -5  -4   8      131.53      134.12     22.04 o 
  -4  -4   8      458.14      492.99     18.47 o 
  -3  -4   8       88.35       85.96      5.99 o 
  -2  -4   8      672.44      716.55     14.61 o 
  -1  -4   8     2157.15     2092.40     30.06 o 
   0  -4   8     3184.76     3077.24     40.60 o 
   1  -4   8      311.80      303.02      8.48 o 
   2  -4   8      568.59      517.15     16.80 o 
   3  -4   8     1128.81     1056.50     35.08 o 
   4  -4   8      498.91      503.56     23.59 o 
   5  -4   8      340.44      344.98     31.67 o 
   6  -4   8      676.10      602.60     21.90 o 
   7  -4   8        6.10        2.04      8.20 o 
   8  -4   8      118.86      144.12     14.05 o 
  -8  -3   8      702.12      775.53     49.67 o 
  -7  -3   8      435.87      445.69     44.08 o 
  -6  -3   8       51.93       52.23      9.39 o 
  -5  -3   8       27.58       23.12      7.70 o 
  -4  -3   8       30.58       41.80      6.78 o 
  -3  -3   8       45.40       45.70      5.10 o 
  -2  -3   8      106.33      126.49     10.14 o 
  -1  -3   8       32.14       22.90      5.25 o 
   0  -3   8      549.70      517.70     10.95 o 
   1  -3   8     1998.79     1970.60     27.02 o 
   2  -3   8      204.80      193.85     10.87 o 
   3  -3   8      807.85      817.72     26.70 o 
   4  -3   8      932.55      897.11     28.87 o 
   5  -3   8      498.36      471.47     17.30 o 
   6  -3   8      589.59      612.51     34.15 o 
   7  -3   8     1361.70     1396.48     33.97 o 
   8  -3   8       56.23       54.23     11.19 o 
  -9  -2   8       39.69       34.13     11.47 o 
  -8  -2   8       53.08       61.24     11.33 o 
  -7  -2   8     1234.13     1260.77     32.21 o 
  -6  -2   8      822.70      802.37     23.12 o 
  -5  -2   8      279.06      313.48     10.74 o 
  -4  -2   8     1279.84     1248.60     21.22 o 
  -3  -2   8     1005.69     1053.79     18.43 o 
  -2  -2   8       61.78       59.35      4.89 o 
  -1  -2   8     1615.92     1574.78     23.17 o 
   0  -2   8     3509.39     3454.02     43.58 o 
   1  -2   8      440.16      462.07     11.73 o 
   2  -2   8      465.60      477.04     14.47 o 
   3  -2   8       24.09       23.95      5.96 o 
   4  -2   8        0.34        0.62      5.51 o 
   5  -2   8       23.25       39.25      7.45 o 
   6  -2   8      209.74      184.46     16.14 o 
   7  -2   8      186.01      203.52     17.39 o 
   8  -2   8     1315.08     1365.65     34.48 o 
  -9  -1   8       16.00        7.28      9.31 o 
  -8  -1   8        2.98       14.90      8.27 o 
  -7  -1   8       35.26       28.36     13.04 o 
  -6  -1   8      122.22      137.78     19.30 o 
  -5  -1   8     1902.19     1868.53     28.70 o 
  -4  -1   8      570.40      562.59     12.71 o 
  -3  -1   8     1111.10     1100.23     18.55 o 
  -2  -1   8     1504.69     1527.20     22.76 o 
  -1  -1   8      282.83      274.38      8.65 o 
   0  -1   8     1960.27     1884.77     30.37 o 
   1  -1   8     7256.78     7443.19     87.21 o 
   2  -1   8      469.92      431.14     11.03 o 
   3  -1   8      538.98      571.67     11.51 o 
   4  -1   8      933.09      891.24     16.51 o 
   5  -1   8       41.02       35.59      7.45 o 
   6  -1   8       43.09       43.07     10.87 o 
   7  -1   8      234.22      234.66     15.07 o 
   8  -1   8      150.50      182.64     23.91 o 
  -9   0   8      378.52      423.46     36.63 o 
  -8   0   8        5.92        3.10      7.33 o 
  -7   0   8      475.97      458.15     17.54 o 
  -6   0   8      834.62      869.37     17.66 o 
  -5   0   8      106.67       80.81      6.02 o 
  -4   0   8        1.59        0.26      3.12 o 
  -3   0   8      108.60      115.46     10.38 o 
  -2   0   8      489.21      536.60     11.04 o 
  -1   0   8      265.80      348.38      8.87 o 
   0   0   8      205.66      251.41      9.94 o 
   1   0   8      618.38      624.77     12.13 o 
   2   0   8     4550.69     4506.25     55.88 o 
   3   0   8     1944.81     1948.98     29.26 o 
   4   0   8      406.00      424.49     15.27 o 
   5   0   8      437.74      444.68     12.71 o 
   6   0   8      968.41      969.45     25.28 o 
   7   0   8      388.55      421.67     43.15 o 
   8   0   8      487.28      489.28     31.67 o 
  -9   1   8      594.90      671.83     40.36 o 
  -8   1   8      480.45      521.70     20.58 o 
  -7   1   8       79.74       91.08      7.14 o 
  -6   1   8      159.57      204.17      8.76 o 
  -5   1   8     4645.67     4475.46     56.98 o 
  -4   1   8     1619.04     1573.62     23.72 o 
  -3   1   8      952.27      923.82     18.42 o 
  -2   1   8      650.52      673.44     12.52 o 
  -1   1   8       56.48       48.66      7.52 o 
   0   1   8      326.70      297.78     11.33 o 
   1   1   8     1826.43     1818.74     26.36 o 
   2   1   8      701.90      726.16     14.27 o 
   3   1   8     3503.57     3342.70     44.44 o 
   4   1   8       35.71       37.03      5.10 o 
   5   1   8        4.69        5.66      4.65 o 
   6   1   8      116.60      130.44      9.38 o 
   7   1   8       54.54       37.25     15.52 o 
   8   1   8       21.19       23.59     15.52 o 
  -9   2   8        1.48        9.49     14.28 o 
  -8   2   8      179.27      176.28     14.02 o 
  -7   2   8       29.73       32.09      8.20 o 
  -6   2   8      147.55      149.32     13.66 o 
  -5   2   8      400.72      400.91     15.64 o 
  -4   2   8     1297.71     1237.54     27.57 o 
  -3   2   8      731.25      661.95     17.98 o 
  -2   2   8     2177.68     2187.64     29.33 o 
  -1   2   8     2373.95     2255.81     30.72 o 
   0   2   8     1349.20     1393.17     21.64 o 
   1   2   8      790.65      739.25     24.06 o 
   2   2   8     3113.62     3021.84     40.75 o 
   3   2   8      986.18      976.96     36.94 o 
   4   2   8      214.30      198.16     10.41 o 
   5   2   8       74.07       72.00     12.88 o 
   6   2   8      141.83      137.16     13.34 o 
   7   2   8        9.06       17.01     10.70 o 
  -9   3   8      192.03      224.26     36.94 o 
  -8   3   8      455.98      495.40     21.18 o 
  -7   3   8       61.03       59.38      9.81 o 
  -6   3   8      129.46      118.73     10.75 o 
  -5   3   8     1210.14     1127.10     44.40 o 
  -4   3   8      802.26      715.61     20.58 o 
  -3   3   8      800.40      749.86     30.74 o 
  -2   3   8      567.68      532.12     16.46 o 
  -1   3   8      128.06      139.94      8.11 o 
   0   3   8     1239.79     1305.94     21.27 o 
   1   3   8       15.35       11.37      4.11 o 
   2   3   8     1129.57     1096.69     19.93 o 
   3   3   8     1302.14     1286.31     22.76 o 
   4   3   8     1054.57     1063.41     20.71 o 
   5   3   8       33.89       31.60     12.73 o 
   6   3   8      181.80      168.94     15.10 o 
   7   3   8      221.71      250.66     19.09 o 
  -9   4   8      311.26      307.56     54.33 o 
  -8   4   8      422.03      452.98     36.32 o 
  -7   4   8     1056.27      993.47     28.55 o 
  -6   4   8       25.76       28.73      8.03 o 
  -5   4   8      376.61      373.22     26.70 o 
  -4   4   8     2136.75     1976.90     39.89 o 
  -3   4   8     3851.01     3680.61    133.50 o 
  -2   4   8       45.09       44.04      7.15 o 
  -1   4   8      522.77      526.26     18.52 o 
   0   4   8      158.36      176.40     16.52 o 
   1   4   8        2.74        5.08      4.11 o 
   2   4   8       13.84       18.16      4.74 o 
   3   4   8      628.10      595.93     15.05 o 
   4   4   8      232.87      220.13     37.88 o 
   5   4   8      394.17      376.11     19.53 o 
   6   4   8       34.69       33.53     11.63 o 
  -9   5   8      102.96      114.42     14.91 o 
  -8   5   8      145.43      151.16     15.20 o 
  -7   5   8       22.76       19.34      9.19 o 
  -6   5   8      762.03      767.64     47.50 o 
  -5   5   8        7.79        6.69      7.67 o 
  -4   5   8     1151.92     1082.82     28.25 o 
  -3   5   8     1202.83     1148.25     36.01 o 
  -2   5   8     1146.85     1089.65     27.37 o 
  -1   5   8      915.30      930.05     20.36 o 
   0   5   8     1648.17     1648.22     26.82 o 
   1   5   8       52.86       55.59      6.22 o 
   2   5   8      315.97      304.49     11.49 o 
   3   5   8      213.93      218.07     15.21 o 
   4   5   8      770.33      770.99     25.42 o 
   5   5   8       36.16       42.98     11.42 o 
  -8   6   8       81.86       95.16     14.31 o 
  -7   6   8      265.40      231.89     17.30 o 
  -6   6   8       30.33       29.29      9.87 o 
  -5   6   8       59.45       62.01     10.51 o 
  -4   6   8        3.14        0.00      7.31 o 
  -3   6   8      790.97      714.75     22.97 o 
  -2   6   8      409.08      395.72     46.88 o 
  -1   6   8      587.39      544.14     20.07 o 
   0   6   8        3.36        0.00      5.29 o 
   1   6   8      516.82      511.49     14.95 o 
   2   6   8      182.48      204.80     14.03 o 
   3   6   8       10.78       15.52      8.65 o 
   4   6   8      383.66      330.16     19.70 o 
   5   6   8      547.34      539.37     24.98 o 
  -8   7   8      148.20      157.29     17.24 o 
  -7   7   8      429.48      450.16     23.90 o 
  -6   7   8      963.04      999.11     33.53 o 
  -5   7   8      513.76      425.99     32.60 o 
  -4   7   8      110.22       88.13     11.92 o 
  -3   7   8      458.15      437.12     19.69 o 
  -2   7   8      607.90      617.85     23.59 o 
  -1   7   8       90.91       83.14     11.33 o 
   0   7   8       67.34       64.43     18.01 o 
   1   7   8       32.58       47.40      9.19 o 
   2   7   8       10.24        8.45      8.69 o 
   3   7   8       75.95       56.93     11.76 o 
  -6   8   8        5.87        8.28     10.87 o 
  -5   8   8      660.71      667.64     27.31 o 
  -4   8   8      153.49      128.51     14.66 o 
  -3   8   8       20.19       23.73     12.42 o 
  -2   8   8      285.18      328.88     19.39 o 
  -1   8   8      529.04      570.02     23.24 o 
   0   8   8      448.51      456.37     35.39 o 
   1   8   8      170.42      164.54     22.97 o 
   2   8   8      231.93      274.44     31.05 o 
  -5   9   8      123.96      136.42     16.53 o 
  -4   9   8       63.34       56.79     12.53 o 
  -3   9   8        6.01        3.58      9.98 o 
  -2   9   8        6.46        1.45     10.11 o 
  -1   9   8        4.33        0.00     14.90 o 
   0   9   8       92.41      109.28     24.22 o 
  -2  -9   9        6.39        6.68     18.32 o 
  -1  -9   9      202.84      188.14     24.84 o 
   0  -9   9       55.98       85.69     18.63 o 
   1  -9   9      226.05      265.39     26.08 o 
   2  -9   9      138.71      160.00     15.07 o 
   3  -9   9      142.76      139.42     14.47 o 
   4  -9   9      235.71      252.16     18.62 o 
   5  -9   9      452.23      396.82     23.22 o 
  -4  -8   9      130.08      109.10     15.58 o 
  -3  -8   9       39.24       38.89     13.97 o 
  -2  -8   9       15.84       22.60     10.31 o 
  -1  -8   9        7.07        5.65      8.99 o 
   0  -8   9      157.78      168.63     12.51 o 
   1  -8   9       19.54       18.86      7.90 o 
   2  -8   9      149.34      185.04     18.01 o 
   3  -8   9      271.71      276.91     22.97 o 
   4  -8   9        6.54       11.00      9.43 o 
   5  -8   9      144.04      141.42     15.37 o 
   6  -8   9      234.42      244.05     18.42 o 
  -5  -7   9      475.47      515.44     25.90 o 
  -4  -7   9      238.61      256.65     59.30 o 
  -3  -7   9       18.08       25.64     10.31 o 
  -2  -7   9      488.01      451.37     20.41 o 
  -1  -7   9       51.29       65.57      7.14 o 
   0  -7   9      255.53      247.56     14.01 o 
   1  -7   9      516.80      574.95     19.52 o 
   2  -7   9      703.13      698.83     24.53 o 
   3  -7   9       20.48       20.58      8.61 o 
   4  -7   9       11.57        6.15      8.69 o 
   5  -7   9       88.45       65.78     11.39 o 
   6  -7   9       79.96       86.66     20.80 o 
   7  -7   9       55.56       39.43     12.29 o 
  -6  -6   9        0.60        0.00     10.56 o 
  -5  -6   9       45.08       51.63     11.92 o 
  -4  -6   9      208.61      215.42     16.42 o 
  -3  -6   9       64.56       79.85     21.73 o 
  -2  -6   9       49.76       49.47      6.46 o 
  -1  -6   9      217.66      211.34      9.67 o 
   0  -6   9      681.11      671.56     15.48 o 
   1  -6   9      116.75      109.88     13.35 o 
   2  -6   9      657.26      652.91     20.95 o 
   3  -6   9     1148.31     1067.56     27.75 o 
   4  -6   9      238.68      233.00     18.01 o 
   5  -6   9      191.63      194.46     29.80 o 
   6  -6   9      308.99      319.44     19.30 o 
   7  -6   9      107.37      122.99     14.70 o 
  -7  -5   9        3.96        2.09     16.76 o 
  -6  -5   9       10.78       17.64     10.22 o 
  -5  -5   9      346.23      379.79     19.69 o 
  -4  -5   9      893.56      897.63     26.69 o 
  -3  -5   9        5.89        5.53      7.45 o 
  -2  -5   9        0.55        2.39      4.32 o 
  -1  -5   9      102.45      110.12      7.30 o 
   0  -5   9        7.04        3.83      4.05 o 
   1  -5   9       24.11       24.09      4.50 o 
   2  -5   9       34.68       29.65      6.71 o 
   3  -5   9      760.22      710.91     21.50 o 
   4  -5   9      971.71     1014.62     26.98 o 
   5  -5   9      286.57      288.61     17.06 o 
   6  -5   9      190.43      168.78     14.49 o 
   7  -5   9      601.85      561.08     23.70 o 
   8  -5   9      110.04       90.41     13.39 o 
  -8  -4   9      133.40      159.83     17.14 o 
  -7  -4   9      350.84      303.71     19.18 o 
  -6  -4   9      122.29      118.15     12.82 o 
  -5  -4   9       10.19       10.91      8.16 o 
  -4  -4   9     1136.23     1119.29     40.67 o 
  -3  -4   9     1040.86     1019.39     19.06 o 
  -2  -4   9      310.72      304.33     10.14 o 
  -1  -4   9      678.60      672.76     14.30 o 
   0  -4   9      723.60      762.49     14.92 o 
   1  -4   9       24.24       24.94      3.57 o 
   2  -4   9      269.80      255.77     13.26 o 
   3  -4   9      645.94      672.45     19.94 o 
   4  -4   9       76.53       82.73      9.81 o 
   5  -4   9      113.63      129.54     13.04 o 
   6  -4   9        0.13        0.00      8.04 o 
   7  -4   9       71.59       74.84     11.78 o 
   8  -4   9      328.61      349.63     20.51 o 
  -8  -3   9        0.53        0.00      9.54 o 
  -7  -3   9       45.82       58.58     11.02 o 
  -6  -3   9       20.92       12.73      7.58 o 
  -5  -3   9       36.80       32.57      7.43 o 
  -4  -3   9      112.18      109.50      9.02 o 
  -3  -3   9      155.42      145.93      7.97 o 
  -2  -3   9     1437.81     1407.73     22.80 o 
  -1  -3   9      773.16      757.26     14.80 o 
   0  -3   9     1116.17     1071.14     23.87 o 
   1  -3   9      964.32     1008.86     18.63 o 
   2  -3   9       24.18       23.01      5.91 o 
   3  -3   9     1930.19     1870.82     36.85 o 
   4  -3   9     2771.96     2616.69     48.44 o 
   5  -3   9      686.51      651.37     25.77 o 
   6  -3   9       14.16       18.96     13.04 o 
   7  -3   9      316.93      309.99     33.84 o 
   8  -3   9      197.52      206.10     16.61 o 
  -9  -2   9      464.82      498.05     24.29 o 
  -8  -2   9       62.75       59.32     11.37 o 
  -7  -2   9      767.54      794.21     24.61 o 
  -6  -2   9      191.76      189.76     12.98 o 
  -5  -2   9        5.99        5.44      4.49 o 
  -4  -2   9      372.67      370.02     10.97 o 
  -3  -2   9     1507.73     1522.52     24.21 o 
  -2  -2   9        1.16        3.79      3.79 o 
  -1  -2   9       56.45       49.79      4.59 o 
   0  -2   9      497.90      518.12     11.14 o 
   1  -2   9        1.42        4.59      2.69 o 
   2  -2   9      607.07      604.48     17.11 o 
   3  -2   9       11.23       15.83      6.52 o 
   4  -2   9       74.55       64.31     16.14 o 
   5  -2   9      991.39     1022.32     26.43 o 
   6  -2   9      965.85      921.87     26.17 o 
   7  -2   9      225.49      275.04     17.30 o 
   8  -2   9      416.01      416.79     20.69 o 
  -9  -1   9      114.84      108.04     24.22 o 
  -8  -1   9      122.62      101.86     17.08 o 
  -7  -1   9      264.48      256.60     17.39 o 
  -6  -1   9      430.12      438.82     13.01 o 
  -5  -1   9     1400.43     1366.54     23.41 o 
  -4  -1   9       19.37       25.47      4.38 o 
  -3  -1   9      849.32      823.15     15.99 o 
  -2  -1   9     3415.16     3397.87     44.04 o 
  -1  -1   9     1768.39     1678.45     35.74 o 
   0  -1   9       36.03       29.01      4.79 o 
   1  -1   9     1040.63     1049.43     17.09 o 
   2  -1   9      650.58      593.18     17.12 o 
   3  -1   9        2.90        6.61      3.61 o 
   4  -1   9     2486.68     2292.52     42.77 o 
   5  -1   9        0.59        5.32      6.41 o 
   6  -1   9      304.30      329.24     30.11 o 
   7  -1   9      146.22      181.32     23.28 o 
   8  -1   9       26.51       48.63     12.73 o 
  -9   0   9      239.77      293.07     31.67 o 
  -8   0   9       28.68       55.26     17.39 o 
  -7   0   9       31.65       29.33      7.21 o 
  -6   0   9       45.89       33.71      5.31 o 
  -5   0   9      925.78      887.07     17.28 o 
  -4   0   9      558.52      561.43     12.68 o 
  -3   0   9      380.90      397.20     22.64 o 
  -2   0   9      633.36      659.04     13.24 o 
  -1   0   9     2359.66     2226.25     30.90 o 
   0   0   9     2954.26     3003.26     39.52 o 
   1   0   9      829.95      797.56     14.87 o 
   2   0   9      357.70      368.86     12.16 o 
   3   0   9      121.55      122.83      9.10 o 
   4   0   9     1590.36     1546.14     50.47 o 
   5   0   9     1240.43     1224.26     32.60 o 
   6   0   9     1079.81     1119.51     28.11 o 
   7   0   9       37.62       41.74     12.42 o 
   8   0   9        8.42       10.56     14.90 o 
  -9   1   9      152.23      127.91     22.35 o 
  -8   1   9      756.82      731.92     24.77 o 
  -7   1   9      811.90      762.22     28.87 o 
  -6   1   9       76.65       90.33      7.24 o 
  -5   1   9      752.69      772.90     23.74 o 
  -4   1   9      151.98      137.07      8.52 o 
  -3   1   9      272.78      274.59     12.33 o 
  -2   1   9     1332.89     1338.44     26.14 o 
  -1   1   9      532.40      499.47     11.04 o 
   0   1   9      144.31      125.14      7.98 o 
   1   1   9        1.62        7.33      3.37 o 
   2   1   9       59.19       61.15      5.39 o 
   3   1   9      742.66      730.73     15.35 o 
   4   1   9      306.15      334.74     20.36 o 
   5   1   9       55.33       63.11      7.12 o 
   6   1   9     1487.92     1571.11     34.65 o 
   7   1   9      887.94      918.95     41.60 o 
  -9   2   9        7.61        6.53      8.83 o 
  -8   2   9      108.70      101.29     13.35 o 
  -7   2   9     1266.48     1236.31     54.64 o 
  -6   2   9      460.63      430.74     29.18 o 
  -5   2   9     1657.04     1644.04     35.05 o 
  -4   2   9      702.84      674.70     22.66 o 
  -3   2   9      123.69      105.00     13.35 o 
  -2   2   9      374.69      367.15     10.44 o 
  -1   2   9     3260.95     3070.15     42.23 o 
   0   2   9     2347.66     2335.21     32.76 o 
   1   2   9       70.48       72.03      5.71 o 
   2   2   9       21.51       19.87      4.63 o 
   3   2   9      854.76      868.23     17.65 o 
   4   2   9       12.93       12.74      4.80 o 
   5   2   9       46.00       55.13      6.74 o 
   6   2   9      159.52      155.11     13.82 o 
   7   2   9      424.32      411.66     30.42 o 
  -9   3   9      205.94      207.31     37.25 o 
  -8   3   9      470.70      456.10     21.02 o 
  -7   3   9       56.88       57.44      9.63 o 
  -6   3   9       87.11       80.96     10.14 o 
  -5   3   9       14.61       13.85      6.35 o 
  -4   3   9     1174.83     1166.30     28.06 o 
  -3   3   9      153.36      158.72     11.19 o 
  -2   3   9       13.28       17.76      4.48 o 
  -1   3   9       23.22       32.07      5.80 o 
   0   3   9     2868.55     2786.27     38.44 o 
   1   3   9      791.08      766.83     16.18 o 
   2   3   9     2111.48     2006.94     30.82 o 
   3   3   9      751.19      757.75     17.05 o 
   4   3   9      768.16      747.22     17.51 o 
   5   3   9      258.29      276.16     31.67 o 
   6   3   9      294.76      315.58     18.66 o 
   7   3   9      347.73      304.25     29.80 o 
  -9   4   9      423.21      463.67     23.59 o 
  -8   4   9       68.65       56.53     11.14 o 
  -7   4   9      695.64      690.85     34.15 o 
  -6   4   9      322.32      302.90     27.94 o 
  -5   4   9      303.87      299.56     15.98 o 
  -4   4   9       12.63        6.54      6.54 o 
  -3   4   9     1712.14     1589.70     34.45 o 
  -2   4   9      688.73      658.01     20.38 o 
  -1   4   9       53.03       53.12      4.88 o 
   0   4   9      744.27      747.64     16.84 o 
   1   4   9      356.25      352.08     11.46 o 
   2   4   9      462.34      460.01     13.33 o 
   3   4   9      208.96      183.05     12.18 o 
   4   4   9      433.77      419.98     18.66 o 
   5   4   9      361.58      377.79     19.09 o 
   6   4   9        6.32       20.42     10.31 o 
  -9   5   9      422.15      472.92     24.40 o 
  -8   5   9        6.36        3.93      9.37 o 
  -7   5   9       21.31       20.80      9.66 o 
  -6   5   9      926.62      920.62     27.86 o 
  -5   5   9      398.81      390.57     18.22 o 
  -4   5   9      564.46      517.51     19.06 o 
  -3   5   9      869.80      928.16     25.86 o 
  -2   5   9      295.70      280.27     15.21 o 
  -1   5   9      209.54      194.71     13.17 o 
   0   5   9     1254.78     1208.64     22.36 o 
   1   5   9      870.05      890.53     19.12 o 
   2   5   9      481.24      507.44     23.38 o 
   3   5   9        1.62        7.88      7.60 o 
   4   5   9      133.45      153.22     14.03 o 
   5   5   9       43.20       45.11     11.19 o 
  -8   6   9       62.78       81.64     13.78 o 
  -7   6   9        0.86       11.41     10.87 o 
  -6   6   9      136.30      156.15     14.91 o 
  -5   6   9       81.97       80.79     12.02 o 
  -4   6   9       31.48       23.79      8.49 o 
  -3   6   9      154.87      155.53     13.78 o 
  -2   6   9      794.62      793.80     24.92 o 
  -1   6   9      687.56      691.39     23.34 o 
   0   6   9      114.37       99.90     13.66 o 
   1   6   9      253.27      263.33     11.94 o 
   2   6   9     1029.54      981.07     30.42 o 
   3   6   9      245.76      222.28     36.01 o 
   4   6   9      347.25      372.21     21.90 o 
  -7   7   9       22.04       17.02     10.51 o 
  -6   7   9      119.98      141.35     15.35 o 
  -5   7   9      484.02      489.72     22.58 o 
  -4   7   9      101.49      111.22     13.13 o 
  -3   7   9      202.37      208.78     39.12 o 
  -2   7   9       72.28       80.89     11.92 o 
  -1   7   9       60.66       74.68     11.76 o 
   0   7   9       26.82       33.07      9.98 o 
   1   7   9      130.17      164.54     22.97 o 
   2   7   9        3.71        1.51      8.94 o 
   3   7   9      364.08      399.90     21.33 o 
  -6   8   9       49.67       54.99     14.90 o 
  -5   8   9      235.37      262.32     20.07 o 
  -4   8   9      558.28      554.96     24.74 o 
  -3   8   9      269.91      273.73     19.18 o 
  -2   8   9      508.93      563.85     36.01 o 
  -1   8   9      546.48      614.32     25.63 o 
   0   8   9       17.79       12.42     16.76 o 
   1   8   9       17.53        6.21     17.39 o 
  -3   9   9       36.29       21.58     19.56 o 
  -2   9   9       78.96       96.17     13.97 o 
  -2  -9  10      361.54      393.04     33.53 o 
  -1  -9  10      206.39      203.04     24.22 o 
   0  -9  10       47.30       50.91     16.14 o 
   1  -9  10       48.93       51.05     11.14 o 
   2  -9  10      194.50      195.24     29.49 o 
   3  -9  10       17.09       13.06     10.59 o 
   4  -9  10      159.95      168.79     16.42 o 
  -4  -8  10        2.16       10.42     11.76 o 
  -3  -8  10        8.39       18.78     10.59 o 
  -2  -8  10       13.86        9.34     10.07 o 
  -1  -8  10      257.36      242.78     25.46 o 
   0  -8  10      373.43      375.32     17.45 o 
   1  -8  10       91.07       95.06     11.60 o 
   2  -8  10      202.49      186.08     14.75 o 
   3  -8  10      332.08      348.92     19.63 o 
   4  -8  10       95.19      114.58     34.15 o 
   5  -8  10      286.49      316.99     20.41 o 
  -5  -7  10      205.52      227.04     22.04 o 
  -4  -7  10      448.78      470.91     35.39 o 
  -3  -7  10        6.67        0.00     11.80 o 
  -2  -7  10      307.36      338.05     20.18 o 
  -1  -7  10       60.21       71.44      8.06 o 
   0  -7  10        6.85       12.86      6.71 o 
   1  -7  10        1.38       13.59     10.87 o 
   2  -7  10       28.68       24.22      8.65 o 
   3  -7  10      137.59      105.55     18.01 o 
   4  -7  10       62.23       57.22     10.43 o 
   5  -7  10        6.89        5.14      9.37 o 
   6  -7  10      123.38      112.76     13.59 o 
  -6  -6  10      160.84      123.55     15.64 o 
  -5  -6  10       81.86       86.29     13.13 o 
  -4  -6  10      477.85      466.42     21.63 o 
  -3  -6  10       48.99       49.01      9.98 o 
  -2  -6  10      162.80      159.31      9.19 o 
  -1  -6  10      891.19      869.80     18.65 o 
   0  -6  10     1230.15     1244.26     23.57 o 
   1  -6  10      234.33      248.39     27.32 o 
   2  -6  10      266.86      239.00     14.62 o 
   3  -6  10      304.45      279.15     16.53 o 
   4  -6  10      136.14      150.29     13.78 o 
   5  -6  10       27.80       19.76      9.54 o 
   6  -6  10      197.78      243.65     19.56 o 
   7  -6  10       17.88       11.80     10.54 o 
  -7  -5  10      240.01      270.28     41.60 o 
  -6  -5  10        6.74        9.67     10.87 o 
  -5  -5  10        1.62        5.77      8.94 o 
  -4  -5  10        0.67        4.84      9.31 o 
  -3  -5  10      200.42      183.76     13.61 o 
  -2  -5  10      249.96      250.59     10.04 o 
  -1  -5  10        6.61        7.45      6.59 o 
   0  -5  10      259.88      243.60      9.59 o 
   1  -5  10     1204.11     1186.38     34.15 o 
   2  -5  10      222.26      219.75     13.70 o 
   3  -5  10      894.53      884.01     35.08 o 
   4  -5  10      525.54      541.61     20.58 o 
   5  -5  10      248.19      234.07     24.22 o 
   6  -5  10      204.14      218.48     27.32 o 
   7  -5  10      717.42      734.47     50.29 o 
  -7  -4  10      614.07      643.79     26.55 o 
  -6  -4  10      281.04      273.74     17.41 o 
  -5  -4  10      170.00      164.50     19.87 o 
  -4  -4  10      617.12      646.85     21.39 o 
  -3  -4  10      456.72      434.87     14.00 o 
  -2  -4  10        4.99        2.94      4.25 o 
  -1  -4  10      186.63      182.57      9.52 o 
   0  -4  10     1080.47     1028.09     18.31 o 
   1  -4  10      327.92      302.88     14.14 o 
   2  -4  10      726.75      725.30     21.02 o 
   3  -4  10       97.31       84.63     20.49 o 
   4  -4  10      138.18      158.28     12.90 o 
   5  -4  10      158.49      172.61     13.42 o 
   6  -4  10      126.18      119.67     12.51 o 
   7  -4  10      166.36      172.72     28.56 o 
   8  -4  10      902.77      965.10     31.28 o 
  -8  -3  10       17.56       25.04     10.90 o 
  -7  -3  10        1.25        9.96      9.07 o 
  -6  -3  10       60.17       47.43      9.25 o 
  -5  -3  10     1138.37     1103.58     28.01 o 
  -4  -3  10      421.36      409.54     17.94 o 
  -3  -3  10     1144.19     1094.40     20.13 o 
  -2  -3  10      989.19      994.26     18.52 o 
  -1  -3  10      162.05      163.24      8.50 o 
   0  -3  10      434.62      452.74     11.12 o 
   1  -3  10     3556.51     3507.08     58.44 o 
   2  -3  10      702.25      645.53     19.26 o 
   3  -3  10      126.40      115.60      9.81 o 
   4  -3  10      526.07      533.71     19.26 o 
   5  -3  10       31.85       29.25      7.87 o 
   6  -3  10        5.43        3.92      8.20 o 
   7  -3  10       52.87       51.70     11.31 o 
   8  -3  10      183.69      220.62     17.24 o 
  -8  -2  10       14.19       11.59     10.25 o 
  -7  -2  10       42.54       44.79      9.98 o 
  -6  -2  10      308.78      304.33     15.21 o 
  -5  -2  10       62.93       55.68      6.16 o 
  -4  -2  10       34.62       32.07      5.16 o 
  -3  -2  10       48.48       56.62      5.75 o 
  -2  -2  10     1116.60     1129.14     19.69 o 
  -1  -2  10      130.18      115.63      9.48 o 
   0  -2  10      146.21      170.22     11.29 o 
   1  -2  10      587.14      589.55     11.50 o 
   2  -2  10     2537.45     2362.27     43.02 o 
   3  -2  10     1763.16     1754.14     35.97 o 
   4  -2  10      826.77      817.16     22.78 o 
   5  -2  10      186.36      201.95     14.22 o 
   6  -2  10      706.45      642.48     22.90 o 
   7  -2  10      211.29      204.24     15.20 o 
   8  -2  10      236.12      216.92     17.14 o 
  -9  -1  10      490.49      532.12     40.36 o 
  -8  -1  10      447.23      478.11     20.79 o 
  -7  -1  10      107.75      121.41     11.83 o 
  -6  -1  10        8.94       16.32      5.75 o 
  -5  -1  10     2405.66     2352.04     35.20 o 
  -4  -1  10     1618.04     1528.52     25.02 o 
  -3  -1  10      326.30      311.74      9.87 o 
  -2  -1  10      683.38      668.41     21.00 o 
  -1  -1  10       43.88       56.75      5.08 o 
   0  -1  10       46.58       48.13      6.07 o 
   1  -1  10      701.03      689.96     13.47 o 
   2  -1  10      552.11      545.18     11.50 o 
   3  -1  10     2915.69     2783.53     49.59 o 
   4  -1  10      311.59      306.33     16.45 o 
   5  -1  10       38.52       31.99      9.00 o 
   6  -1  10      379.12      402.61     17.94 o 
   7  -1  10       37.85       37.46     10.11 o 
   8  -1  10       62.09       58.97     11.78 o 
  -9   0  10        0.76        0.00     14.90 o 
  -8   0  10      296.96      237.81     25.46 o 
  -7   0  10      246.26      214.74     30.11 o 
  -6   0  10       58.45       48.22      5.95 o 
  -5   0  10      429.62      425.82     11.98 o 
  -4   0  10      787.71      762.17     15.73 o 
  -3   0  10     1037.23      958.37     17.27 o 
  -2   0  10     2773.46     2799.17     38.12 o 
  -1   0  10     1972.66     1945.26     28.36 o 
   0   0  10     1251.34     1309.68     21.29 o 
   1   0  10      149.55      144.31      7.00 o 
   2   0  10     1251.06     1221.28     21.79 o 
   3   0  10     1601.46     1630.18     25.97 o 
   4   0  10       62.82       64.89      6.45 o 
   5   0  10       41.89       46.01      8.38 o 
   6   0  10       45.29       51.89      9.25 o 
   7   0  10       48.88       54.38     15.52 o 
  -9   1  10       52.21       55.26     19.87 o 
  -8   1  10      588.13      653.28     24.17 o 
  -7   1  10        3.49        5.80      7.58 o 
  -6   1  10        7.78       19.10      7.31 o 
  -5   1  10      579.82      590.38     13.39 o 
  -4   1  10      284.20      270.87     12.55 o 
  -3   1  10      533.24      558.78     12.89 o 
  -2   1  10     1198.16     1196.24     19.81 o 
  -1   1  10      471.92      473.63     11.46 o 
   0   1  10     2819.63     2824.49     38.44 o 
   1   1  10       10.86        8.73      3.92 o 
   2   1  10     1148.60     1062.83     19.38 o 
   3   1  10      915.78      893.42     17.83 o 
   4   1  10     1126.61     1185.58     22.25 o 
   5   1  10      211.66      208.03     30.74 o 
   6   1  10      133.54      111.67     11.47 o 
   7   1  10      295.75      293.69     28.56 o 
  -9   2  10      343.67      367.73     32.29 o 
  -8   2  10      468.15      490.04     21.63 o 
  -7   2  10     1215.08     1144.70     41.91 o 
  -6   2  10      108.51      104.31     10.87 o 
  -5   2  10      112.81      124.00     12.11 o 
  -4   2  10      885.03      830.05     22.82 o 
  -3   2  10     5090.92     4636.68     57.85 o 
  -2   2  10       25.44       23.12      3.50 o 
  -1   2  10      384.36      349.61     11.72 o 
   0   2  10       68.13       85.28      6.27 o 
   1   2  10      351.48      328.97     10.68 o 
   2   2  10        0.16        2.12      4.17 o 
   3   2  10      320.50      318.23     10.97 o 
   4   2  10      184.86      178.49      9.73 o 
   5   2  10      701.76      671.67     17.35 o 
   6   2  10        8.34        0.00     12.42 o 
   7   2  10      659.47      702.87     39.12 o 
  -9   3  10       75.14       87.17     12.96 o 
  -8   3  10       57.68       64.31     24.53 o 
  -7   3  10      104.83      121.62     12.98 o 
  -6   3  10     1524.63     1463.79     39.74 o 
  -5   3  10       97.41       96.62     10.70 o 
  -4   3  10     1318.99     1210.92     28.97 o 
  -3   3  10     1124.73     1066.56     26.56 o 
  -2   3  10     1198.54     1142.54     27.22 o 
  -1   3  10     1481.79     1483.98     23.86 o 
   0   3  10     1804.61     1775.25     27.88 o 
   1   3  10      124.79      161.06      8.66 o 
   2   3  10      112.08      104.12      7.64 o 
   3   3  10       29.95       30.45      5.97 o 
   4   3  10     1030.34     1032.17     21.57 o 
   5   3  10       29.67       32.30      9.63 o 
   6   3  10        2.95        0.00      9.43 o 
  -9   4  10      781.52      857.99     30.06 o 
  -8   4  10       27.10       16.54      9.54 o 
  -7   4  10      276.18      297.01     25.77 o 
  -6   4  10       11.23        9.77      7.90 o 
  -5   4  10       63.72       67.78      9.66 o 
  -4   4  10        7.00        3.10      6.15 o 
  -3   4  10      235.76      217.98     14.05 o 
  -2   4  10      312.85      323.45     15.14 o 
  -1   4  10      900.01      839.17     16.72 o 
   0   4  10      119.87      131.14      8.06 o 
   1   4  10      809.32      784.45     17.47 o 
   2   4  10      734.78      765.94     30.06 o 
   3   4  10       26.54       28.93      6.12 o 
   4   4  10      374.56      385.28     31.05 o 
   5   4  10      774.03      797.76     27.42 o 
   6   4  10      306.70      310.29     20.62 o 
  -8   5  10      261.11      269.52     19.18 o 
  -7   5  10      550.33      514.23     22.63 o 
  -6   5  10     1240.98     1173.86     32.45 o 
  -5   5  10      872.83      847.68     38.19 o 
  -4   5  10       20.68       14.14      7.76 o 
  -3   5  10      203.19      201.87     14.41 o 
  -2   5  10      572.09      542.71     22.35 o 
  -1   5  10       42.65       44.06     10.25 o 
   0   5  10       74.46       72.10      6.88 o 
   1   5  10       15.95       19.44      5.79 o 
   2   5  10      182.44      165.87     13.05 o 
   3   5  10      300.51      308.76     17.06 o 
   4   5  10       19.97       18.31      9.37 o 
   5   5  10        8.70       11.64     16.76 o 
  -8   6  10       20.38       24.94     18.01 o 
  -7   6  10       99.38       76.41     13.66 o 
  -6   6  10       73.46       79.07     12.27 o 
  -5   6  10      891.18      850.52     33.22 o 
  -4   6  10      733.04      693.10     24.98 o 
  -3   6  10       35.75       40.51      9.07 o 
  -2   6  10      251.81      243.01     15.98 o 
  -1   6  10      791.61      812.29     39.12 o 
   0   6  10      694.50      789.44     25.80 o 
   1   6  10      328.95      340.60     18.03 o 
   2   6  10      534.14      522.20     21.02 o 
   3   6  10        4.32        5.54     10.56 o 
   4   6  10       50.85       69.46     12.71 o 
  -7   7  10       25.63       34.15     16.45 o 
  -6   7  10       16.40       17.39     15.52 o 
  -5   7  10      106.47       92.77     15.52 o 
  -4   7  10      242.49      224.69     26.08 o 
  -3   7  10      103.87      102.03     18.01 o 
  -2   7  10       30.01       15.70     13.97 o 
  -1   7  10       16.06       16.01      9.98 o 
   0   7  10      165.81      164.83     15.20 o 
   1   7  10      281.51      333.43     30.42 o 
   2   7  10      589.82      628.36     39.12 o 
  -5   8  10      287.65      341.56     44.08 o 
  -4   8  10      571.83      607.26     26.51 o 
  -3   8  10       20.01       16.32     10.87 o 
  -2   8  10        3.46        0.00      9.07 o 
  -1   8  10      208.02      219.98     18.12 o 
   0   8  10       93.67      120.46     23.59 o 
   1   8  10        0.45        0.00     17.39 o 
  -1  -9  11        3.29        0.00     14.90 o 
   0  -9  11       48.97       44.71     18.01 o 
   1  -9  11       92.68      111.71     16.14 o 
   2  -9  11      198.17      200.63     27.94 o 
   3  -9  11        8.34        0.86     17.39 o 
  -3  -8  11       10.16       24.77     12.02 o 
  -2  -8  11       57.83       62.78     12.07 o 
  -1  -8  11      164.06      187.52     23.59 o 
   0  -8  11      308.65      276.88     16.45 o 
   1  -8  11       56.79       33.31      9.84 o 
   2  -8  11      167.46      210.29     16.09 o 
   3  -8  11      353.02      382.46     23.28 o 
   4  -8  11      169.69      194.21     42.22 o 
   5  -8  11       47.86       57.05     13.04 o 
  -5  -7  11       52.68       81.87     14.31 o 
  -4  -7  11      301.62      282.34     19.70 o 
  -3  -7  11        0.55        0.00      9.37 o 
  -2  -7  11       34.96       28.62      9.87 o 
  -1  -7  11       21.46       26.00      7.80 o 
   0  -7  11       76.27       56.24      9.10 o 
   1  -7  11      121.56      114.05     11.60 o 
   2  -7  11       17.89        8.00      8.04 o 
   3  -7  11      420.28      445.98     42.22 o 
   4  -7  11      418.62      436.85     21.39 o 
   5  -7  11      248.30      257.25     52.47 o 
   6  -7  11      150.90      151.66     16.46 o 
  -6  -6  11       47.03       46.42     12.82 o 
  -5  -6  11        7.21        0.00      9.98 o 
  -4  -6  11      278.27      312.25     19.50 o 
  -3  -6  11      406.60      445.66     26.08 o 
  -2  -6  11      189.01      209.50     12.23 o 
  -1  -6  11      231.10      237.18     11.03 o 
   0  -6  11      295.28      295.78     14.91 o 
   1  -6  11        1.82        2.99      6.86 o 
   2  -6  11       11.91       12.29      8.16 o 
   3  -6  11      287.67      321.75     17.30 o 
   4  -6  11       16.22       12.11      8.78 o 
   5  -6  11       86.77       78.73     12.90 o 
   6  -6  11       25.71       14.71     10.75 o 
   7  -6  11        1.89        0.00     14.90 o 
  -6  -5  11       38.56       40.22     11.78 o 
  -5  -5  11      169.89      164.11     15.03 o 
  -4  -5  11       22.21       11.32      8.38 o 
  -3  -5  11      132.14      125.44      8.54 o 
  -2  -5  11      512.41      528.69     14.32 o 
  -1  -5  11      591.69      577.76     18.81 o 
   0  -5  11      733.74      721.22     21.30 o 
   1  -5  11      689.48      661.74     31.67 o 
   2  -5  11       10.08       15.41      7.12 o 
   3  -5  11      571.17      547.68     20.07 o 
   4  -5  11     1310.35     1306.31     33.09 o 
   5  -5  11      445.09      439.43     28.25 o 
   6  -5  11        6.02        4.79      8.94 o 
   7  -5  11       52.41       43.96     11.76 o 
  -7  -4  11      292.52      276.09     19.36 o 
  -6  -4  11      146.30      167.45     27.32 o 
  -5  -4  11       31.29       28.03      9.25 o 
  -4  -4  11        1.05       13.25      9.93 o 
  -3  -4  11      586.14      554.94     14.62 o 
  -2  -4  11       23.16       17.88      4.99 o 
  -1  -4  11       32.74       41.01      5.55 o 
   0  -4  11      308.82      311.61     15.83 o 
   1  -4  11      200.33      184.48     12.29 o 
   2  -4  11      543.57      533.54     18.82 o 
   3  -4  11       21.55       33.14      7.90 o 
   4  -4  11       51.46       30.80     14.59 o 
   5  -4  11      481.99      449.34     43.15 o 
   6  -4  11     1030.40     1006.85     30.26 o 
   7  -4  11      276.88      311.53     19.89 o 
  -8  -3  11       38.73       17.96     11.26 o 
  -7  -3  11      203.50      188.85     15.66 o 
  -6  -3  11      271.03      280.87     16.56 o 
  -5  -3  11     1111.10     1081.00     28.25 o 
  -4  -3  11       41.91       37.02      5.82 o 
  -3  -3  11       81.64       75.74      8.05 o 
  -2  -3  11     1500.70     1431.01     24.14 o 
  -1  -3  11      952.88      916.57     17.73 o 
   0  -3  11       68.23       65.55     11.94 o 
   1  -3  11      464.99      423.16     15.81 o 
   2  -3  11      301.32      282.28     14.22 o 
   3  -3  11      413.36      403.67     17.06 o 
   4  -3  11     1196.56     1054.91     27.62 o 
   5  -3  11        1.55        4.89      6.86 o 
   6  -3  11      468.97      424.36     25.15 o 
   7  -3  11      147.25      185.02     16.45 o 
  -8  -2  11        1.44       15.47     23.59 o 
  -7  -2  11       11.43       14.31      8.83 o 
  -6  -2  11       30.59       21.63      7.58 o 
  -5  -2  11     1222.43     1157.74     22.24 o 
  -4  -2  11      709.03      702.78     16.16 o 
  -3  -2  11       17.12       15.49      4.57 o 
  -2  -2  11      266.73      281.63     16.45 o 
  -1  -2  11      848.64      815.14     20.37 o 
   0  -2  11     2456.55     2406.59     33.90 o 
   1  -2  11      703.85      703.85     13.44 o 
   2  -2  11      413.84      382.48     21.73 o 
   3  -2  11      165.63      180.61     12.90 o 
   4  -2  11      523.73      503.38     18.66 o 
   5  -2  11      774.13      758.62     39.43 o 
   6  -2  11      776.49      753.03     36.63 o 
   7  -2  11       11.66       19.81      9.19 o 
  -8  -1  11      394.08      365.72     32.91 o 
  -7  -1  11      339.60      346.47     17.10 o 
  -6  -1  11       36.96       39.10      6.34 o 
  -5  -1  11      453.15      482.02     13.53 o 
  -4  -1  11       35.46       28.32      5.19 o 
  -3  -1  11      713.53      726.02     15.71 o 
  -2  -1  11      378.28      404.05     11.37 o 
  -1  -1  11      406.21      410.61     11.25 o 
   0  -1  11      252.26      258.19      9.68 o 
   1  -1  11        6.54        8.47      3.48 o 
   2  -1  11      859.90      846.55     16.04 o 
   3  -1  11      946.24      918.73     24.34 o 
   4  -1  11      668.36      675.22     21.39 o 
   5  -1  11       92.75       82.73     11.18 o 
   6  -1  11      807.53      807.77     26.39 o 
   7  -1  11     1057.04     1036.48     30.50 o 
  -9   0  11       99.30      101.83     22.97 o 
  -8   0  11       79.28       96.86     21.11 o 
  -7   0  11      728.41      706.86     64.57 o 
  -6   0  11      416.61      434.28     17.04 o 
  -5   0  11     1084.10     1105.42     20.77 o 
  -4   0  11      791.05      803.82     17.21 o 
  -3   0  11      359.66      346.57     10.77 o 
  -2   0  11       30.40       20.47      4.36 o 
  -1   0  11     2080.74     1945.00     28.96 o 
   0   0  11     1657.80     1689.53     26.07 o 
   1   0  11       26.63       23.41      4.50 o 
   2   0  11        8.58       16.41      4.31 o 
   3   0  11      352.37      339.79     10.83 o 
   4   0  11      185.02      202.52     14.28 o 
   5   0  11       32.35       27.94      7.60 o 
   6   0  11      108.47      104.36     17.08 o 
   7   0  11      533.71      555.02     22.97 o 
  -9   1  11      357.31      402.35     36.63 o 
  -8   1  11      114.81      113.60     13.67 o 
  -7   1  11        9.90        9.28      8.03 o 
  -6   1  11      127.07      123.43     11.92 o 
  -5   1  11        4.80        4.80      6.54 o 
  -4   1  11     1886.47     1878.89     54.15 o 
  -3   1  11      284.26      290.02      9.42 o 
  -2   1  11      173.61      167.90      7.63 o 
  -1   1  11       13.05       12.15      4.75 o 
   0   1  11     1653.23     1566.61     25.03 o 
   1   1  11     1326.38     1281.22     23.06 o 
   2   1  11     2145.52     2055.38     31.25 o 
   3   1  11      778.81      759.14     16.60 o 
   4   1  11      974.36      955.46     19.95 o 
   5   1  11       56.71       44.63      8.65 o 
   6   1  11      117.04      128.77     12.98 o 
   7   1  11      248.06      181.31     25.46 o 
  -9   2  11      504.34      539.69     24.17 o 
  -8   2  11        9.75       16.64      9.65 o 
  -7   2  11      450.61      460.50     20.69 o 
  -6   2  11       95.67       97.58     10.70 o 
  -5   2  11      176.97      172.14     13.17 o 
  -4   2  11       49.50       72.56      9.43 o 
  -3   2  11     1061.34      991.84     39.12 o 
  -2   2  11      945.46      899.81     18.32 o 
  -1   2  11      152.84      156.31      7.82 o 
   0   2  11      394.62      367.22     11.29 o 
   1   2  11      397.25      339.92     11.40 o 
   2   2  11      687.35      662.03     15.77 o 
   3   2  11      520.73      508.30     14.30 o 
   4   2  11      798.65      797.56     23.93 o 
   5   2  11      631.01      651.15     21.78 o 
   6   2  11       19.50        4.97     14.28 o 
  -9   3  11      548.88      610.49     26.23 o 
  -8   3  11       23.96       16.28      9.70 o 
  -7   3  11       33.62       33.52      9.98 o 
  -6   3  11      552.78      536.72     47.19 o 
  -5   3  11      625.96      592.71     25.77 o 
  -4   3  11      370.74      346.16     16.24 o 
  -3   3  11     1220.49     1210.75     29.41 o 
  -2   3  11      658.58      695.73     21.50 o 
  -1   3  11       30.26       33.37      4.87 o 
   0   3  11      801.86      690.21     15.62 o 
   1   3  11      591.35      584.94     14.89 o 
   2   3  11      330.49      331.06     16.13 o 
   3   3  11        0.27        0.24      4.99 o 
   4   3  11       40.62       34.46      6.82 o 
   5   3  11      166.49      149.17     14.31 o 
   6   3  11      153.15      154.61     23.59 o 
  -8   4  11       66.57       66.17     19.25 o 
  -7   4  11       89.10       81.44     18.63 o 
  -6   4  11       59.65       55.25     10.75 o 
  -5   4  11      104.12       92.43     10.75 o 
  -4   4  11      102.78      105.29     11.42 o 
  -3   4  11      249.08      251.99     15.35 o 
  -2   4  11     1445.00     1400.56     53.71 o 
  -1   4  11     1539.18     1509.57     34.45 o 
   0   4  11      323.09      326.05     11.67 o 
   1   4  11      110.79      119.55      8.85 o 
   2   4  11     1239.69     1166.48     23.39 o 
   3   4  11      255.56      260.59     12.22 o 
   4   4  11      508.56      523.04     43.15 o 
   5   4  11      311.26      308.48     19.63 o 
  -8   5  11      442.03      424.25     23.41 o 
  -7   5  11        4.48        9.00     13.04 o 
  -6   5  11       66.43       70.64     19.56 o 
  -5   5  11      311.02      297.61     17.11 o 
  -4   5  11       29.44       34.07      9.81 o 
  -3   5  11      306.01      277.19     18.94 o 
  -2   5  11       18.00       22.97      8.78 o 
  -1   5  11      170.15      205.81     15.14 o 
   0   5  11      308.26      301.36     17.06 o 
   1   5  11        4.76        0.00      5.32 o 
   2   5  11        3.87        5.65      5.96 o 
   3   5  11      506.49      510.93     20.82 o 
   4   5  11      391.72      377.69     20.18 o 
  -7   6  11      277.42      269.05     20.51 o 
  -6   6  11      115.66      134.24     15.10 o 
  -5   6  11      272.10      256.11     22.04 o 
  -4   6  11      751.77      699.96     25.86 o 
  -3   6  11      246.76      249.46     17.68 o 
  -2   6  11      710.43      737.13     25.45 o 
  -1   6  11      946.13      960.46     29.13 o 
   0   6  11        3.88        4.49      8.49 o 
   1   6  11       91.92       67.66     11.04 o 
   2   6  11      116.66      127.53     12.98 o 
   3   6  11      163.07      146.27     39.12 o 
  -6   7  11      213.74      189.26     17.50 o 
  -5   7  11       31.06       42.01     11.04 o 
  -4   7  11       60.74       53.47     11.83 o 
  -3   7  11      113.06      107.66     13.42 o 
  -2   7  11      103.03      104.31     15.21 o 
  -1   7  11      387.67      397.11     21.02 o 
   0   7  11      877.11      834.29     29.80 o 
   1   7  11       31.51       33.53     18.01 o 
   2   7  11       94.78      113.63     22.35 o 
  -5   8  11        6.02        0.00     15.83 o 
  -4   8  11       94.52      112.54     15.07 o 
  -3   8  11      102.05      116.74     15.10 o 
  -2   8  11        4.54        3.15     10.74 o 
  -1   8  11        7.78       10.44     10.70 o 
   0   8  11       76.47       87.55     22.97 o 
   0  -9  12       22.90        8.07     18.01 o 
   1  -9  12        4.60        0.00      9.87 o 
   2  -9  12       11.96       14.70      9.98 o 
  -3  -8  12       32.30       38.19     16.45 o 
  -2  -8  12       51.89       48.43     17.39 o 
  -1  -8  12      191.81      218.56     25.46 o 
   0  -8  12      385.88      438.96     19.84 o 
   1  -8  12       94.31      126.29     13.54 o 
   2  -8  12       44.19       57.31     23.28 o 
   3  -8  12      119.81      142.14     15.03 o 
   4  -8  12       11.25        4.08     10.07 o 
  -4  -7  12        0.71        6.01     10.95 o 
  -3  -7  12      228.93      226.19     17.98 o 
  -2  -7  12      168.94      162.26     14.47 o 
  -1  -7  12       14.89       17.65      7.60 o 
   0  -7  12       78.43       77.94     10.88 o 
   1  -7  12      424.94      462.75     32.29 o 
   2  -7  12      138.31      126.32     12.98 o 
   3  -7  12      534.91      477.87     22.19 o 
   4  -7  12      239.19      241.18     18.30 o 
   5  -7  12      134.02      121.93     14.85 o 
  -5  -6  12       29.70       29.51     13.35 o 
  -4  -6  12      182.26      222.51     17.06 o 
  -3  -6  12      301.68      305.70     17.68 o 
  -2  -6  12       40.57       40.86      7.35 o 
  -1  -6  12        0.58        0.00      7.76 o 
   0  -6  12      215.99      259.40     15.07 o 
   1  -6  12      107.76      101.90     12.42 o 
   2  -6  12      423.37      400.67     18.62 o 
   3  -6  12      126.06      111.81     15.83 o 
   4  -6  12      230.30      246.63     17.41 o 
   5  -6  12      177.97      182.61     22.66 o 
   6  -6  12      119.09      121.55     14.85 o 
  -6  -5  12       15.84       19.40     10.74 o 
  -5  -5  12      448.00      493.61     22.45 o 
  -4  -5  12      240.63      230.54     17.08 o 
  -3  -5  12      525.29      558.48     20.86 o 
  -2  -5  12      660.66      629.82     16.07 o 
  -1  -5  12      117.69      138.09      8.87 o 
   0  -5  12       16.54       23.34      7.58 o 
   1  -5  12     1102.50     1076.13     27.93 o 
   2  -5  12      463.06      449.43     39.43 o 
   3  -5  12        5.17       10.21      8.20 o 
   4  -5  12      422.33      387.29     23.28 o 
   5  -5  12      154.36      167.09     15.20 o 
   6  -5  12       78.97       66.53     16.14 o 
   7  -5  12       10.22       16.76     10.54 o 
  -7  -4  12        0.43       15.63     10.68 o 
  -6  -4  12       41.19       45.45     11.04 o 
  -5  -4  12        1.43        0.00     11.18 o 
  -4  -4  12       10.30        5.70      5.72 o 
  -3  -4  12       15.51       20.72      5.66 o 
  -2  -4  12      878.53      826.68     19.96 o 
  -1  -4  12      356.31      344.72     11.57 o 
   0  -4  12      328.81      309.84     14.75 o 
   1  -4  12      254.05      244.29     14.26 o 
   2  -4  12      952.25      875.66     24.98 o 
   3  -4  12     1123.03     1071.71     28.06 o 
   4  -4  12      627.73      626.66     48.74 o 
   5  -4  12       96.59      116.23     13.39 o 
   6  -4  12      430.96      406.81     20.85 o 
   7  -4  12       50.73       42.52     12.64 o 
  -7  -3  12      105.04      101.84     13.09 o 
  -6  -3  12       44.23       38.58      9.76 o 
  -5  -3  12      886.36      899.33     25.90 o 
  -4  -3  12      844.81      830.57     30.54 o 
  -3  -3  12       44.37       51.44      6.45 o 
  -2  -3  12      514.45      513.14     15.30 o 
  -1  -3  12      171.46      162.72      8.45 o 
   0  -3  12      421.51      395.81     11.15 o 
   1  -3  12      145.80      136.31     13.04 o 
   2  -3  12       65.05       64.63      8.78 o 
   3  -3  12     1181.46     1111.44     28.76 o 
   4  -3  12      533.18      510.99     20.07 o 
   5  -3  12       68.07       75.96     11.39 o 
   6  -3  12      362.99      347.10     58.99 o 
   7  -3  12       99.77      107.91     13.82 o 
  -8  -2  12      187.30      239.67     29.18 o 
  -7  -2  12      348.64      345.71     18.33 o 
  -6  -2  12        6.89       10.57      9.31 o 
  -5  -2  12      243.17      239.03     16.25 o 
  -4  -2  12      349.14      363.43     12.30 o 
  -3  -2  12      740.39      711.40     16.18 o 
  -2  -2  12     1495.68     1502.35     31.37 o 
  -1  -2  12     1785.05     1748.99     27.85 o 
   0  -2  12      763.73      784.09     15.77 o 
   1  -2  12       10.53       12.71      6.10 o 
   2  -2  12      256.90      266.23     14.03 o 
   3  -2  12     1061.89     1090.32     28.10 o 
   4  -2  12        3.82        0.00      7.31 o 
   5  -2  12       31.76       18.63      8.75 o 
   6  -2  12        5.69       13.50      8.65 o 
   7  -2  12      226.17      211.61     30.11 o 
  -8  -1  12      521.18      560.06     37.25 o 
  -7  -1  12        2.83        0.00     14.28 o 
  -6  -1  12      108.43      113.97      8.98 o 
  -5  -1  12      121.60      132.94     13.33 o 
  -4  -1  12        7.47        9.43      4.74 o 
  -3  -1  12      104.03       95.65      9.80 o 
  -2  -1  12     1385.91     1343.82     23.31 o 
  -1  -1  12      566.17      549.49     17.71 o 
   0  -1  12     2415.47     2349.85     40.76 o 
   1  -1  12      166.34      174.53      7.74 o 
   2  -1  12      618.37      618.74     19.76 o 
   3  -1  12      438.38      428.23     17.55 o 
   4  -1  12      916.29      957.41     26.74 o 
   5  -1  12      188.80      172.57     16.45 o 
   6  -1  12      132.93      121.78     12.64 o 
   7  -1  12      281.81      272.25     41.91 o 
  -8   0  12      211.91      211.11     27.32 o 
  -7   0  12     1314.23     1375.85     35.27 o 
  -6   0  12      111.99      101.11     11.64 o 
  -5   0  12       18.40       22.27      6.57 o 
  -4   0  12      187.72      187.19      8.96 o 
  -3   0  12     2995.20     2936.93     41.17 o 
  -2   0  12      104.04       93.38      6.53 o 
  -1   0  12      190.40      187.93     12.05 o 
   0   0  12        7.41       13.86      4.35 o 
   1   0  12      903.31      898.60     17.89 o 
   2   0  12       46.07       51.88      5.62 o 
   3   0  12       23.94       18.96      6.98 o 
   4   0  12       81.53       69.59      9.43 o 
   5   0  12      790.23      764.84     24.22 o 
   6   0  12       64.71       64.07     10.75 o 
   7   0  12      640.27      669.10     25.50 o 
  -8   1  12        7.65       11.44      9.53 o 
  -7   1  12      108.90      132.26     16.76 o 
  -6   1  12     1572.39     1586.38     59.92 o 
  -5   1  12      615.39      594.03     21.26 o 
  -4   1  12      774.92      754.41     22.83 o 
  -3   1  12      891.98      899.90     17.50 o 
  -2   1  12      712.25      731.41     15.33 o 
  -1   1  12      821.92      870.09     18.49 o 
   0   1  12     2042.44     1988.69     30.52 o 
   1   1  12      162.42      184.21      9.11 o 
   2   1  12       12.23       13.50      5.02 o 
   3   1  12       17.63       12.49      6.28 o 
   4   1  12      580.04      531.57     22.04 o 
   5   1  12       15.93       22.81      8.35 o 
   6   1  12        3.08        8.98      8.35 o 
  -8   2  12       13.50       28.96     10.25 o 
  -7   2  12      111.29       99.69     12.73 o 
  -6   2  12        7.02        4.97      7.90 o 
  -5   2  12      310.01      287.06     19.56 o 
  -4   2  12      143.83      132.77     12.07 o 
  -3   2  12        2.96        3.55      6.10 o 
  -2   2  12      237.59      224.28      9.84 o 
  -1   2  12      967.14      814.72     17.83 o 
   0   2  12      255.87      256.44     10.03 o 
   1   2  12      739.10      751.90     17.03 o 
   2   2  12     1830.47     1730.40     29.11 o 
   3   2  12       33.44       31.73      6.12 o 
   4   2  12      293.31      300.88     13.27 o 
   5   2  12      720.18      707.43     23.68 o 
   6   2  12      248.53      267.61     27.94 o 
  -8   3  12      265.49      277.70     19.36 o 
  -7   3  12      287.92      307.89     31.67 o 
  -6   3  12     1387.76     1362.65     34.41 o 
  -5   3  12      801.68      768.94     25.03 o 
  -4   3  12        6.96        3.41     10.56 o 
  -3   3  12       39.57       26.14     13.66 o 
  -2   3  12      107.16       95.76     10.07 o 
  -1   3  12        7.39       10.29      4.33 o 
   0   3  12       36.73       40.79      5.83 o 
   1   3  12        2.19        4.98      4.84 o 
   2   3  12      290.37      268.27     11.68 o 
   3   3  12      931.08      976.36     21.38 o 
   4   3  12       23.61       29.97      6.82 o 
   5   3  12        5.12        0.00     12.42 o 
  -8   4  12       81.56       78.70     13.66 o 
  -7   4  12      143.90      146.29     24.22 o 
  -6   4  12       93.32       99.99     22.97 o 
  -5   4  12      849.05      816.14     26.12 o 
  -4   4  12     1663.09     1554.26     36.64 o 
  -3   4  12       42.65       62.34     10.07 o 
  -2   4  12      233.34      216.41     14.49 o 
  -1   4  12      718.71      753.61     27.63 o 
   0   4  12      485.61      511.09     34.77 o 
   1   4  12      553.66      544.90     15.77 o 
   2   4  12      692.58      700.07     18.12 o 
   3   4  12        5.08        8.81      6.21 o 
   4   4  12        0.80        0.00      8.31 o 
   5   4  12      135.38      160.82     22.97 o 
  -8   5  12      129.22      130.86     16.76 o 
  -7   5  12        8.72        7.22      8.99 o 
  -6   5  12        5.17        7.03      9.37 o 
  -5   5  12       77.77       62.45     11.04 o 
  -4   5  12      299.48      263.97     17.56 o 
  -3   5  12      573.86      590.73     36.94 o 
  -2   5  12      217.03      224.20     36.32 o 
  -1   5  12       56.77       86.29     11.14 o 
   0   5  12      322.01      357.45     18.86 o 
   1   5  12      244.89      286.33     23.59 o 
   2   5  12      956.66      987.67     22.52 o 
   3   5  12      824.08      829.83     26.74 o 
   4   5  12       84.92       93.41     13.39 o 
  -7   6  12      185.82      185.63     17.68 o 
  -6   6  12       16.44       24.91     11.14 o 
  -5   6  12      336.39      292.38     34.46 o 
  -4   6  12      708.20      719.39     26.74 o 
  -3   6  12       56.32       58.07     11.63 o 
  -2   6  12       60.68       66.31     11.63 o 
  -1   6  12       31.61       31.30     10.70 o 
   0   6  12       53.39       61.44     11.76 o 
   1   6  12        0.21        3.91      8.61 o 
   2   6  12       30.51       28.56     16.14 o 
   3   6  12       21.75       37.88     16.76 o 
  -6   7  12      130.43      151.22     16.90 o 
  -5   7  12       97.57      106.20     15.35 o 
  -4   7  12      631.03      605.38     26.43 o 
  -3   7  12      890.73      895.14     30.84 o 
  -2   7  12      121.29      129.22     15.20 o 
  -1   7  12       61.06       55.92     12.46 o 
   0   7  12      427.78      492.05     24.48 o 
   1   7  12      158.97      150.26     23.59 o 
  -2  -8  13       31.46       39.74     18.01 o 
  -1  -8  13       51.76       34.77     16.76 o 
   0  -8  13      134.24      148.38     18.01 o 
   1  -8  13        8.70        0.00     22.04 o 
   2  -8  13       99.75      111.45     14.31 o 
   3  -8  13       73.54       97.32     14.02 o 
  -4  -7  13        7.49        0.88     11.14 o 
  -3  -7  13       44.44       30.10     11.63 o 
  -2  -7  13      140.88      170.13     22.35 o 
  -1  -7  13      275.46      308.72     17.29 o 
   0  -7  13      233.21      234.20     16.07 o 
   1  -7  13      436.87      424.81     20.44 o 
   2  -7  13        7.33        4.62      9.25 o 
   3  -7  13       50.51       48.30     11.48 o 
   4  -7  13      600.16      681.51     27.37 o 
   5  -7  13      101.91      127.88     36.94 o 
  -5  -6  13       41.03       23.66     11.76 o 
  -4  -6  13       40.12       49.80     11.63 o 
  -3  -6  13      122.74      143.08     14.22 o 
  -2  -6  13       79.57       64.99      9.37 o 
  -1  -6  13        3.13        1.90      7.12 o 
   0  -6  13      178.44      167.73     13.70 o 
   1  -6  13      207.58      180.97     18.94 o 
   2  -6  13      343.55      340.07     18.38 o 
   3  -6  13      117.41      115.43     17.70 o 
   4  -6  13       21.96       15.52     10.70 o 
   5  -6  13      125.39      112.71     14.26 o 
   6  -6  13      745.82      781.15     29.19 o 
  -6  -5  13       63.08       81.84     13.53 o 
  -5  -5  13      758.89      792.89     27.93 o 
  -4  -5  13       46.82       59.81     11.14 o 
  -3  -5  13       17.03       13.56      6.12 o 
  -2  -5  13      532.47      563.65     15.62 o 
  -1  -5  13      157.86      163.55     14.14 o 
   0  -5  13       34.53       34.65      8.49 o 
   1  -5  13      219.78      215.48     14.85 o 
   2  -5  13       73.14       50.29      9.37 o 
   3  -5  13      510.05      482.06     33.22 o 
   4  -5  13      206.28      180.03     16.76 o 
   5  -5  13        3.19        5.80     10.07 o 
   6  -5  13      368.87      354.75     21.90 o 
  -7  -4  13        2.50        6.91     10.29 o 
  -6  -4  13       13.41       17.36      9.65 o 
  -5  -4  13      733.83      721.34     25.01 o 
  -4  -4  13      495.07      491.53     17.51 o 
  -3  -4  13       44.64       38.84      6.43 o 
  -2  -4  13       72.73       63.25      8.61 o 
  -1  -4  13      262.97      242.07     12.13 o 
   0  -4  13     1286.23     1260.12     30.49 o 
   1  -4  13      324.54      306.85     15.35 o 
   2  -4  13      361.04      362.27     17.34 o 
   3  -4  13      162.62      148.35     13.34 o 
   4  -4  13       62.69       50.83     10.10 o 
   5  -4  13      371.81      361.61     20.82 o 
   6  -4  13      249.03      264.49     24.22 o 
  -7  -3  13       32.32       38.16     10.80 o 
  -6  -3  13        9.31       19.23      9.62 o 
  -5  -3  13      232.52      218.92     14.59 o 
  -4  -3  13        0.21        0.00      4.95 o 
  -3  -3  13      467.47      441.52     13.85 o 
  -2  -3  13        9.92       11.95      5.10 o 
  -1  -3  13      211.34      209.52     19.24 o 
   0  -3  13      202.60      193.94     18.32 o 
   1  -3  13        8.28        7.85      6.83 o 
   2  -3  13      842.80      854.42     24.80 o 
   3  -3  13      893.95      870.71     25.66 o 
   4  -3  13      860.49      897.47     27.00 o 
   5  -3  13       75.44       71.02     10.95 o 
   6  -3  13      296.32      267.27     18.12 o 
   7  -3  13      778.20      808.07     29.77 o 
  -8  -2  13       35.87       16.14     19.87 o 
  -7  -2  13      405.61      431.57     21.11 o 
  -6  -2  13      132.50      127.72     12.51 o 
  -5  -2  13      388.81      411.86     14.07 o 
  -4  -2  13      618.46      642.04     16.43 o 
  -3  -2  13      446.08      449.94     13.30 o 
  -2  -2  13      244.71      231.89     10.45 o 
  -1  -2  13      909.53      883.81     22.45 o 
   0  -2  13      456.98      467.88     12.26 o 
   1  -2  13        2.13        0.00     12.11 o 
   2  -2  13        8.65        0.00      6.59 o 
   3  -2  13       31.13       56.93     12.42 o 
   4  -2  13      152.76      164.77     14.03 o 
   5  -2  13      344.12      369.95     19.45 o 
   6  -2  13       25.40       10.82      9.62 o 
   7  -2  13      394.60      408.43     25.77 o 
  -8  -1  13        2.78       16.76     17.39 o 
  -7  -1  13        1.96        5.59     14.90 o 
  -6  -1  13      139.00      132.98     16.76 o 
  -5  -1  13        6.37       11.01      5.27 o 
  -4  -1  13      979.81      963.96     19.88 o 
  -3  -1  13      491.60      494.76     13.86 o 
  -2  -1  13      337.67      349.90     16.75 o 
  -1  -1  13       34.74       46.12      5.79 o 
   0  -1  13     1022.34      937.40     18.84 o 
   1  -1  13      898.09      858.17     23.66 o 
   2  -1  13     1316.74     1255.18     30.26 o 
   3  -1  13      617.17      603.17     20.85 o 
   4  -1  13      761.36      726.74     32.29 o 
   5  -1  13        2.61        5.40     11.18 o 
   6  -1  13       15.78       13.49      9.07 o 
  -8   0  13       37.09       45.95     19.87 o 
  -7   0  13      158.53      171.36     15.29 o 
  -6   0  13        1.89        0.00      7.46 o 
  -5   0  13       41.28       56.42      9.81 o 
  -4   0  13       54.76       58.96      6.64 o 
  -3   0  13      413.59      394.11     12.40 o 
  -2   0  13      540.84      525.94     13.63 o 
  -1   0  13     1086.50     1064.76     20.05 o 
   0   0  13       54.64       44.30      5.46 o 
   1   0  13      228.19      243.22      9.89 o 
   2   0  13      924.19      874.00     24.34 o 
   3   0  13      291.49      280.14     15.81 o 
   4   0  13      985.52     1000.75     40.98 o 
   5   0  13      830.95      844.18     27.94 o 
   6   0  13       25.35       26.12      9.98 o 
  -8   1  13       41.66       39.18     23.28 o 
  -7   1  13       25.16       28.76     10.14 o 
  -6   1  13      412.05      401.04     19.63 o 
  -5   1  13      333.11      343.33     25.46 o 
  -4   1  13      147.03      136.12     13.66 o 
  -3   1  13     1125.98     1056.44     27.62 o 
  -2   1  13      720.43      737.60     16.22 o 
  -1   1  13       11.18        5.69      4.27 o 
   0   1  13      308.14      286.26     10.68 o 
   1   1  13       94.90       94.67      7.10 o 
   2   1  13      127.51      157.65      9.04 o 
   3   1  13        8.49        8.38      7.02 o 
   4   1  13        6.13        0.00      7.31 o 
   5   1  13      202.28      187.94     14.75 o 
   6   1  13      434.69      425.27     34.15 o 
  -8   2  13       30.70       27.26     12.11 o 
  -7   2  13      335.24      370.25     23.91 o 
  -6   2  13        5.65        5.15      8.99 o 
  -5   2  13      111.28       89.29     10.95 o 
  -4   2  13      345.35      351.50     17.50 o 
  -3   2  13       59.50       55.39      9.19 o 
  -2   2  13     1855.78     1827.61     38.76 o 
  -1   2  13     2111.80     2064.58     31.99 o 
   0   2  13      434.95      398.84     15.27 o 
   1   2  13       98.67       95.41      7.93 o 
   2   2  13      685.89      640.88     16.56 o 
   3   2  13      124.17      115.03      8.66 o 
   4   2  13      523.67      507.18     24.53 o 
   5   2  13      345.07      342.92     18.79 o 
  -8   3  13      406.53      421.54     22.97 o 
  -7   3  13        9.23       14.44      9.37 o 
  -6   3  13        2.08        3.38      8.20 o 
  -5   3  13       97.67       93.91     13.35 o 
  -4   3  13        1.41        0.00      6.83 o 
  -3   3  13      141.91      115.89     12.11 o 
  -2   3  13       12.68       10.71      7.87 o 
  -1   3  13      195.28      225.24     14.91 o 
   0   3  13      979.82      880.83     34.45 o 
   1   3  13       72.21       56.44      6.90 o 
   2   3  13       18.86       17.96      6.33 o 
   3   3  13      550.82      539.40     16.22 o 
   4   3  13      408.96      420.89     39.74 o 
   5   3  13      235.87      229.12     25.46 o 
  -8   4  13      414.01      438.95     24.04 o 
  -7   4  13      389.09      350.21     21.73 o 
  -6   4  13      164.58      155.20     15.14 o 
  -5   4  13      422.21      382.22     20.20 o 
  -4   4  13      466.70      413.76     39.12 o 
  -3   4  13      143.79      157.67     13.78 o 
  -2   4  13      539.48      541.83     21.73 o 
  -1   4  13     1036.52     1030.27     32.29 o 
   0   4  13       13.86        1.41      7.31 o 
   1   4  13      278.57      287.92     12.70 o 
   2   4  13        3.65        8.05      6.40 o 
   3   4  13      154.81      166.32     13.48 o 
   4   4  13       11.81        4.51      8.99 o 
  -7   5  13       17.25       13.02     21.73 o 
  -6   5  13      459.14      474.01     22.72 o 
  -5   5  13      168.83      152.77     14.26 o 
  -4   5  13      203.24      188.72     16.24 o 
  -3   5  13      193.58      173.52     20.18 o 
  -2   5  13       40.59       27.07      9.43 o 
  -1   5  13      482.44      467.11     31.05 o 
   0   5  13     1514.13     1554.41     60.54 o 
   1   5  13      123.53      121.44     13.17 o 
   2   5  13      108.15      119.93     13.15 o 
   3   5  13      207.36      200.21     16.02 o 
  -6   6  13       45.66       44.72     11.19 o 
  -5   6  13       64.07       66.01     12.08 o 
  -4   6  13        3.92       10.87     10.54 o 
  -3   6  13       43.81       55.50     11.80 o 
  -2   6  13       69.78       64.69     12.20 o 
  -1   6  13       13.70       20.79     10.51 o 
   0   6  13       63.18       37.36     11.14 o 
   1   6  13      610.17      600.25     24.40 o 
   2   6  13       84.97       89.41     19.87 o 
  -5   7  13      260.60      259.44     20.41 o 
  -4   7  13       43.10       36.63     13.04 o 
  -3   7  13       34.15       48.24     12.27 o 
  -2   7  13       30.14       45.13     12.20 o 
  -1   7  13      194.99      219.92     18.66 o 
   0   7  13      336.26      398.58     23.51 o 
  -1  -8  14        5.83        6.83     18.01 o 
   0  -8  14        1.94        4.35     10.33 o 
   1  -8  14       15.52       19.67     20.18 o 
   2  -8  14      134.46      161.32     16.56 o 
  -3  -7  14      116.30      159.57     22.97 o 
  -2  -7  14      409.07      392.42     31.05 o 
  -1  -7  14       36.13       46.20     10.29 o 
   0  -7  14        5.41        5.99      9.40 o 
   1  -7  14      226.31      235.75     17.14 o 
   2  -7  14      132.53      131.69     18.01 o 
   3  -7  14       43.61       21.84     11.48 o 
   4  -7  14      233.99      256.69     19.94 o 
  -4  -6  14        1.77        0.30     10.07 o 
  -3  -6  14        1.80        0.00      8.99 o 
  -2  -6  14      344.18      348.88     17.58 o 
  -1  -6  14      292.30      290.55     30.11 o 
   0  -6  14      406.95      410.16     20.24 o 
   1  -6  14       65.38       62.57     11.64 o 
   2  -6  14      313.56      324.58     19.63 o 
   3  -6  14      416.13      386.92     21.46 o 
   4  -6  14      241.62      212.83     28.87 o 
   5  -6  14       73.44       74.04     24.84 o 
  -5  -5  14      211.54      253.03     18.62 o 
  -4  -5  14      227.65      257.02     17.34 o 
  -3  -5  14        0.89        5.70      6.39 o 
  -2  -5  14      179.50      182.16     13.82 o 
  -1  -5  14      102.62       92.29     11.39 o 
   0  -5  14      533.07      489.58     27.01 o 
   1  -5  14        4.10        0.00      7.90 o 
   2  -5  14        5.13        0.00      8.20 o 
   3  -5  14      379.81      373.87     20.41 o 
   4  -5  14      470.61      463.15     22.09 o 
   5  -5  14       29.82       43.01     14.90 o 
  -6  -4  14       35.79       46.23     11.48 o 
  -5  -4  14      110.26      104.80     12.90 o 
  -4  -4  14      179.95      212.76     17.51 o 
  -3  -4  14      248.56      256.36     16.26 o 
  -2  -4  14      418.95      448.70     34.74 o 
  -1  -4  14     1337.17     1261.55     31.16 o 
   0  -4  14      245.13      210.30     14.26 o 
   1  -4  14       24.44       15.51      7.67 o 
   2  -4  14        6.48       14.59      9.00 o 
   3  -4  14      277.61      256.19     32.60 o 
   4  -4  14        2.01       12.39      9.10 o 
   5  -4  14        0.22        0.00      8.94 o 
   6  -4  14        2.94        7.35     11.80 o 
  -7  -3  14        1.72       11.13      9.53 o 
  -6  -3  14      167.08      199.07     15.52 o 
  -5  -3  14        1.64        8.85      6.48 o 
  -4  -3  14      170.17      143.04      9.89 o 
  -3  -3  14       55.42       49.47      7.17 o 
  -2  -3  14      876.43      880.59     26.75 o 
  -1  -3  14      266.26      240.82     20.49 o 
   0  -3  14     1468.17     1446.55     65.51 o 
   1  -3  14      324.03      339.46     48.12 o 
   2  -3  14      237.75      242.91     15.79 o 
   3  -3  14      216.68      213.93     15.81 o 
   4  -3  14      408.21      407.56     25.15 o 
   5  -3  14       63.26       62.73     11.83 o 
   6  -3  14      126.37      150.93     15.98 o 
  -7  -2  14      945.80     1130.68     51.54 o 
  -6  -2  14       44.48       56.26     10.56 o 
  -5  -2  14        8.69        9.10      6.39 o 
  -4  -2  14        2.19        1.56      5.16 o 
  -3  -2  14      982.47      978.61     20.75 o 
  -2  -2  14       86.14       76.50      7.26 o 
  -1  -2  14        0.50        0.00      4.44 o 
   0  -2  14       33.75       31.31      8.31 o 
   1  -2  14      831.31      811.39     33.84 o 
   2  -2  14      305.71      305.68     27.32 o 
   3  -2  14        5.03        0.00      7.31 o 
   4  -2  14       97.18      107.42     12.71 o 
   5  -2  14      616.54      662.44     24.59 o 
   6  -2  14       56.27       48.58     11.31 o 
  -8  -1  14        3.70        0.00     17.39 o 
  -7  -1  14       56.77       31.67     18.01 o 
  -6  -1  14     1148.28     1218.23     50.60 o 
  -5  -1  14      782.01      788.01     38.07 o 
  -4  -1  14      420.24      400.10     13.52 o 
  -3  -1  14      615.57      609.37     15.91 o 
  -2  -1  14      162.28      178.09      9.73 o 
  -1  -1  14      177.45      173.69      9.22 o 
   0  -1  14     1519.49     1473.03     24.96 o 
   1  -1  14       76.86       79.11      9.37 o 
   2  -1  14        9.91        7.10     13.35 o 
   3  -1  14      121.69      102.45     11.85 o 
   4  -1  14      104.73      117.18     13.15 o 
   5  -1  14        6.82        0.89     12.11 o 
   6  -1  14       27.09       31.99     10.74 o 
  -8   0  14        8.03       17.39     16.76 o 
  -7   0  14        1.77        8.90      8.99 o 
  -6   0  14       33.22       47.93     10.59 o 
  -5   0  14      373.19      401.25     19.74 o 
  -4   0  14      491.61      436.20     18.88 o 
  -3   0  14       31.87       32.25      5.93 o 
  -2   0  14      447.15      435.43     19.80 o 
  -1   0  14      683.42      678.86     16.01 o 
   0   0  14      120.33      127.38      7.99 o 
   1   0  14      550.41      622.91     20.51 o 
   2   0  14     2035.76     2034.60     41.91 o 
   3   0  14       64.79       60.58     12.11 o 
   4   0  14      235.29      250.39     16.23 o 
   5   0  14      348.87      357.50     19.26 o 
   6   0  14      104.55      106.72     24.84 o 
  -8   1  14      166.07      206.31     18.12 o 
  -7   1  14       84.86       92.68     13.15 o 
  -6   1  14      808.94      803.30     27.18 o 
  -5   1  14      497.20      523.16     21.95 o 
  -4   1  14        4.10        1.72     12.42 o 
  -3   1  14        9.23        9.54      7.15 o 
  -2   1  14       12.39       12.51      7.19 o 
  -1   1  14        2.21        3.72      4.62 o 
   0   1  14       15.83       13.24      6.49 o 
   1   1  14        8.79        0.25      4.72 o 
   2   1  14      217.81      190.31     13.59 o 
   3   1  14     1634.00     1567.78     36.22 o 
   4   1  14      144.02      153.97     28.56 o 
   5   1  14       11.82       19.42     18.01 o 
  -8   2  14      290.99      308.71     32.60 o 
  -7   2  14      106.69      104.65     14.02 o 
  -6   2  14       42.67       45.20     10.31 o 
  -5   2  14      651.45      657.96     62.40 o 
  -4   2  14     1608.26     1554.53     36.85 o 
  -3   2  14      130.33      146.42     12.98 o 
  -2   2  14      190.12      149.15     12.20 o 
  -1   2  14      330.95      342.35     13.70 o 
   0   2  14      200.91      200.04     17.59 o 
   1   2  14      375.68      386.84     25.18 o 
   2   2  14      545.69      572.92     16.43 o 
   3   2  14        9.45       18.22      8.11 o 
   4   2  14       94.58      102.20     12.08 o 
   5   2  14       11.46        7.36      8.94 o 
  -8   3  14       25.02       29.81     12.02 o 
  -7   3  14        2.84        3.84     10.25 o 
  -6   3  14      141.93      162.63     15.79 o 
  -5   3  14       73.79       97.36     14.59 o 
  -4   3  14      220.84      225.99     15.98 o 
  -3   3  14     1075.18     1103.79     30.45 o 
  -2   3  14      430.30      411.25     19.00 o 
  -1   3  14      249.46      246.88     15.91 o 
   0   3  14      411.44      390.44     18.18 o 
   1   3  14       81.06       73.06      9.12 o 
   2   3  14     1055.34     1120.28     28.21 o 
   3   3  14      949.90      899.21     21.97 o 
   4   3  14      145.28      127.16     13.08 o 
  -7   4  14      115.21      100.17     14.41 o 
  -6   4  14        4.94        6.21      9.66 o 
  -5   4  14      111.81      118.95     14.26 o 
  -4   4  14      636.98      576.04     67.06 o 
  -3   4  14      193.59      198.45     15.37 o 
  -2   4  14      247.36      243.72     17.11 o 
  -1   4  14       16.74       19.53      8.55 o 
   0   4  14        1.08        3.52      7.76 o 
   1   4  14       60.09       64.23     10.56 o 
   2   4  14        8.58        3.96      6.53 o 
   3   4  14       63.97       61.50      8.69 o 
  -6   5  14      194.43      216.40     53.09 o 
  -5   5  14       59.19       76.63     16.76 o 
  -4   5  14      655.86      620.91     39.43 o 
  -3   5  14     1017.75      978.12     30.93 o 
  -2   5  14      308.15      327.84     19.97 o 
  -1   5  14       87.11       98.85     12.95 o 
   0   5  14      171.24      170.81     22.04 o 
   1   5  14      109.73      143.02     14.47 o 
   2   5  14        1.96        5.25      9.10 o 
  -5   6  14      119.68      132.79     16.23 o 
  -4   6  14      119.12      135.86     15.58 o 
  -3   6  14      106.87      119.79     14.59 o 
  -2   6  14      752.60      714.32     27.88 o 
  -1   6  14      695.67      757.16     28.76 o 
   0   6  14       26.62       21.99     10.87 o 
   1   6  14      150.67      156.96     15.73 o 
  -3   7  14       69.13       71.94     21.11 o 
  -2   7  14      106.81       81.78     14.02 o 
  -2  -7  15      131.38      157.09     22.97 o 
  -1  -7  15        1.93        5.31      9.76 o 
   0  -7  15        6.79        8.64      9.98 o 
   1  -7  15       76.96       81.16     13.42 o 
   2  -7  15       12.42        0.36     10.11 o 
   3  -7  15      261.94      283.43     33.53 o 
  -4  -6  15      272.17      285.86     20.24 o 
  -3  -6  15       46.18       55.88     16.76 o 
  -2  -6  15       23.76       18.18      8.94 o 
  -1  -6  15      101.83      110.60     13.27 o 
   0  -6  15      352.31      329.52     19.39 o 
   1  -6  15      136.49      147.07     25.77 o 
   2  -6  15      145.41      147.10     14.76 o 
   3  -6  15       81.47       73.11     13.15 o 
   4  -6  15        6.60       14.58     10.74 o 
  -5  -5  15       75.35       99.64     13.78 o 
  -4  -5  15        0.63       11.46     10.56 o 
  -3  -5  15      157.44      151.55     13.34 o 
  -2  -5  15      229.39      199.19     15.03 o 
  -1  -5  15       95.71      107.52     12.37 o 
   0  -5  15      169.40      156.14     14.22 o 
   1  -5  15       12.53       17.66      9.25 o 
   2  -5  15      332.95      327.94     19.70 o 
   3  -5  15      681.85      676.78     26.12 o 
   4  -5  15      533.02      600.19     28.56 o 
   5  -5  15       50.94       41.71     12.71 o 
  -6  -4  15        4.66        0.00     10.59 o 
  -5  -4  15      110.93      155.52     14.91 o 
  -4  -4  15      191.51      222.75     15.04 o 
  -3  -4  15      368.22      373.78     14.49 o 
  -2  -4  15      168.56      130.67     12.51 o 
  -1  -4  15      186.78      187.25     14.05 o 
   0  -4  15      118.05      112.02     12.29 o 
   1  -4  15       28.40       13.39      8.55 o 
   2  -4  15        0.76        1.38      8.11 o 
   3  -4  15        1.78        6.57      8.99 o 
   4  -4  15       99.43       97.87     13.26 o 
   5  -4  15      541.01      587.24     25.22 o 
  -6  -3  15      139.88      129.64     13.87 o 
  -5  -3  15        3.91        3.52      8.35 o 
  -4  -3  15      277.83      260.15     12.73 o 
  -3  -3  15      482.89      494.69     17.46 o 
  -2  -3  15      193.61      223.17     11.64 o 
  -1  -3  15       78.56       94.95     11.19 o 
   0  -3  15      659.93      639.31     21.50 o 
   1  -3  15      209.11      190.67     14.26 o 
   2  -3  15      667.50      695.34     24.58 o 
   3  -3  15      201.11      149.83     14.47 o 
   4  -3  15      374.33      430.45     23.28 o 
   5  -3  15        0.67        0.00      8.49 o 
  -7  -2  15        4.72       31.67     17.39 o 
  -6  -2  15        0.95        6.21     14.28 o 
  -5  -2  15        7.39        0.00      5.85 o 
  -4  -2  15        8.44        7.69      5.92 o 
  -3  -2  15      248.95      234.27     11.85 o 
  -2  -2  15      322.59      323.88     26.98 o 
  -1  -2  15     1354.18     1288.70     31.09 o 
   0  -2  15        9.00       10.52      7.23 o 
   1  -2  15      215.10      202.55     14.47 o 
   2  -2  15      760.17      751.32     24.36 o 
   3  -2  15       53.29       60.90     10.98 o 
   4  -2  15      811.47      755.44     26.56 o 
   5  -2  15      615.14      637.88     25.66 o 
  -7  -1  15       25.56       21.11     16.76 o 
  -6  -1  15      291.32      273.90     17.98 o 
  -5  -1  15       76.03       75.10     13.97 o 
  -4  -1  15       60.08       74.14     11.62 o 
  -3  -1  15      408.24      434.70     18.16 o 
  -2  -1  15      515.53      519.77     14.64 o 
  -1  -1  15       49.26       49.07      6.52 o 
   0  -1  15       11.89        8.77      7.31 o 
   1  -1  15        0.63        0.00      6.86 o 
   2  -1  15        2.82       13.04      8.31 o 
   3  -1  15      135.00      133.04     14.90 o 
   4  -1  15       12.93       26.98     10.56 o 
   5  -1  15      172.10      142.81     14.66 o 
  -7   0  15      269.49      265.39     19.06 o 
  -6   0  15       21.06       22.60      9.81 o 
  -5   0  15      173.15      172.09     25.46 o 
  -4   0  15      426.04      411.89     18.88 o 
  -3   0  15        8.94        5.15      5.11 o 
  -2   0  15     1370.14     1385.90     25.12 o 
  -1   0  15     1534.22     1603.60     27.53 o 
   0   0  15      508.87      481.22     13.97 o 
   1   0  15       85.35       72.23      9.63 o 
   2   0  15      153.20      170.27     13.59 o 
   3   0  15       39.66       47.81      9.63 o 
   4   0  15      203.82      219.70     16.42 o 
   5   0  15      289.72      275.07     18.18 o 
  -7   1  15       39.44       44.68     11.83 o 
  -6   1  15       48.85       34.15     10.70 o 
  -5   1  15       44.79       62.15     11.42 o 
  -4   1  15      105.36      105.96     11.92 o 
  -3   1  15        0.99        0.04      7.60 o 
  -2   1  15       53.79       59.67      9.25 o 
  -1   1  15      193.83      206.54     11.18 o 
   0   1  15     1226.01     1204.34     23.38 o 
   1   1  15      208.58      209.58     32.91 o 
   2   1  15      172.69      176.25     14.03 o 
   3   1  15      387.77      370.68     18.66 o 
   4   1  15      306.50      314.09     19.00 o 
   5   1  15      210.34      188.52     16.09 o 
  -7   2  15      304.44      285.56     21.73 o 
  -6   2  15      217.99      222.85     17.78 o 
  -5   2  15      440.67      462.40     21.94 o 
  -4   2  15      203.13      192.59     15.29 o 
  -3   2  15       52.91       47.17     14.28 o 
  -2   2  15       64.83       63.90     10.14 o 
  -1   2  15      815.97      852.34     38.81 o 
   0   2  15       67.19       69.25      7.37 o 
   1   2  15      515.35      532.86     15.90 o 
   2   2  15      108.67      113.77     12.07 o 
   3   2  15       26.45       45.36     10.10 o 
   4   2  15       64.98       79.05     23.91 o 
  -7   3  15       43.47       36.34     26.39 o 
  -6   3  15      405.35      446.80     23.05 o 
  -5   3  15      304.73      285.48     18.86 o 
  -4   3  15      532.67      492.47     21.21 o 
  -3   3  15      170.02      156.10     14.22 o 
  -2   3  15       17.72       27.40      8.99 o 
  -1   3  15      290.81      283.45     16.90 o 
   0   3  15     1384.99     1407.34     34.65 o 
   1   3  15      401.33      373.90     14.80 o 
   2   3  15       82.75       84.38      9.05 o 
   3   3  15       81.17      121.31     16.45 o 
   4   3  15      127.70      115.84     15.52 o 
  -7   4  15      291.17      287.18     66.13 o 
  -6   4  15       68.76       39.21     12.07 o 
  -5   4  15      167.76      161.85     20.49 o 
  -4   4  15        3.27        0.00      8.75 o 
  -3   4  15       14.44       21.15      9.63 o 
  -2   4  15      210.34      211.67     16.67 o 
  -1   4  15       28.80       25.32      9.98 o 
   0   4  15       37.94       23.69      9.63 o 
   1   4  15      915.87      972.05     29.19 o 
   2   4  15      202.82      200.58     15.58 o 
   3   4  15      304.62      306.39     18.00 o 
  -6   5  15      443.56      463.87     25.46 o 
  -5   5  15      480.11      511.26     25.03 o 
  -4   5  15       25.67       23.11     11.19 o 
  -3   5  15       11.35       20.00     10.51 o 
  -2   5  15        9.56        0.00      9.22 o 
  -1   5  15       31.99       59.66     12.29 o 
   0   5  15      333.02      404.76     21.94 o 
   1   5  15      250.20      291.53     19.09 o 
  -4   6  15       29.37       28.27     12.07 o 
  -3   6  15      500.65      506.08     25.24 o 
  -2   6  15      219.82      214.76     18.42 o 
  -1   6  15       91.00      101.19     15.14 o 
   0   6  15      162.27      186.87     17.34 o 
  -1  -7  16        5.00        3.10     16.14 o 
   0  -7  16      415.19      439.74     23.27 o 
   1  -7  16        4.91        0.00     14.90 o 
   2  -7  16       14.37        7.11     11.64 o 
  -3  -6  16       61.35       70.78     16.76 o 
  -2  -6  16       56.30       88.19     12.81 o 
  -1  -6  16      560.38      588.28     27.01 o 
   0  -6  16       64.15       81.76     12.71 o 
   1  -6  16       17.34       11.32     10.14 o 
   2  -6  16       24.03       19.87     11.31 o 
   3  -6  16       33.63       39.29     12.71 o 
  -4  -5  16      189.64      172.61     21.11 o 
  -3  -5  16       90.17       88.64     32.29 o 
  -2  -5  16      296.74      268.31     17.56 o 
  -1  -5  16       97.76       84.79     12.46 o 
   0  -5  16      585.60      536.45     23.16 o 
   1  -5  16      156.34      187.70     16.17 o 
   2  -5  16      159.50      160.59     16.02 o 
   3  -5  16       58.99       63.80     12.95 o 
   4  -5  16      118.55      145.37     15.79 o 
  -5  -4  16        1.43        0.00      9.19 o 
  -4  -4  16       26.97       19.51      7.51 o 
  -3  -4  16      260.55      275.55     41.29 o 
  -2  -4  16       87.79       85.61     11.42 o 
  -1  -4  16      135.73      129.18     13.61 o 
   0  -4  16       84.30       71.51     11.63 o 
   1  -4  16      492.61      501.41     38.50 o 
   2  -4  16      382.01      384.14     21.73 o 
   3  -4  16        6.92       13.58     10.25 o 
   4  -4  16      195.65      194.98     18.00 o 
   5  -4  16      290.85      303.87     21.50 o 
  -6  -3  16      544.26      620.91     38.50 o 
  -5  -3  16      418.23      442.08     20.24 o 
  -4  -3  16      317.84      335.77     24.55 o 
  -3  -3  16      205.84      238.77     24.21 o 
  -2  -3  16       21.55       18.32      8.78 o 
  -1  -3  16        7.62        1.24     11.80 o 
   0  -3  16      470.27      439.86     19.53 o 
   1  -3  16       40.88       25.77      9.66 o 
   2  -3  16       13.66       34.15      9.87 o 
   3  -3  16      227.20      213.88     16.46 o 
   4  -3  16        8.65        8.63     10.31 o 
   5  -3  16        4.08        3.29     10.07 o 
  -6  -2  16       30.14       31.05     16.14 o 
  -5  -2  16      230.33      214.97     16.45 o 
  -4  -2  16      482.55      473.09     16.18 o 
  -3  -2  16       25.01       22.47      7.12 o 
  -2  -2  16      642.21      637.17     17.18 o 
  -1  -2  16      275.04      224.27     31.67 o 
   0  -2  16       60.70       57.92     10.07 o 
   1  -2  16      222.78      248.93     40.98 o 
   2  -2  16     1119.08     1096.02     30.49 o 
   3  -2  16      175.10      147.09     14.03 o 
   4  -2  16      112.96       96.06     13.66 o 
   5  -2  16      110.96      101.01     14.03 o 
  -7  -1  16       10.60        0.00     15.52 o 
  -6  -1  16      151.69      178.75     28.25 o 
  -5  -1  16      319.97      299.59     40.36 o 
  -4  -1  16       12.43       10.56      8.31 o 
  -3  -1  16       44.76       51.84      7.53 o 
  -2  -1  16       55.60       64.07      7.56 o 
  -1  -1  16      105.25      113.78     11.31 o 
   0  -1  16      138.58      123.82     11.58 o 
   1  -1  16       19.70       10.56     22.97 o 
   2  -1  16      150.12      139.64     13.34 o 
   3  -1  16     1340.95     1372.87     54.33 o 
   4  -1  16      277.40      302.95     19.30 o 
   5  -1  16       38.91       51.56     11.58 o 
  -7   0  16       59.23       60.56     12.98 o 
  -6   0  16       21.28       39.91     10.98 o 
  -5   0  16      268.81      306.76     35.39 o 
  -4   0  16      773.42      759.49     31.36 o 
  -3   0  16      311.48      313.09     17.30 o 
  -2   0  16       61.92       64.10      7.79 o 
  -1   0  16      146.65      175.59     11.97 o 
   0   0  16       42.74       48.07      9.25 o 
   1   0  16       28.91       37.07      8.80 o 
   2   0  16      343.02      333.43     18.12 o 
   3   0  16       37.75       43.40     10.07 o 
   4   0  16      232.64      248.20     29.18 o 
  -7   1  16       79.64      106.55     34.15 o 
  -6   1  16      260.88      264.29     19.09 o 
  -5   1  16       26.72       25.43      9.63 o 
  -4   1  16      136.91      148.14     14.14 o 
  -3   1  16      731.02      743.67     26.70 o 
  -2   1  16      601.81      582.26     21.30 o 
  -1   1  16      499.22      545.77     24.84 o 
   0   1  16      362.43      381.84     13.61 o 
   1   1  16       28.77       25.93      8.55 o 
   2   1  16      572.91      595.88     22.58 o 
   3   1  16      655.06      658.20     23.93 o 
   4   1  16      223.74      210.46     16.46 o 
  -7   2  16       97.91       98.81     14.91 o 
  -6   2  16       22.50       14.41     10.75 o 
  -5   2  16        8.69        1.78      9.37 o 
  -4   2  16      470.12      475.88     21.65 o 
  -3   2  16      206.90      255.72     23.28 o 
  -2   2  16      314.24      346.72     18.19 o 
  -1   2  16       95.67       99.61     11.76 o 
   0   2  16       84.89       83.12     17.70 o 
   1   2  16      256.92      282.43     16.41 o 
   2   2  16        4.60        7.00      8.11 o 
   3   2  16      112.17      125.93     13.39 o 
  -6   3  16      231.39      242.37     19.09 o 
  -5   3  16       64.54       76.75     12.51 o 
  -4   3  16      284.26      279.64     46.57 o 
  -3   3  16      747.95      752.58     26.69 o 
  -2   3  16      437.70      462.60     31.36 o 
  -1   3  16       58.85       74.18     11.19 o 
   0   3  16       72.87       72.98     11.31 o 
   1   3  16       25.44       14.31      8.93 o 
   2   3  16       88.01       95.32     12.51 o 
   3   3  16        9.66       22.42      9.43 o 
  -6   4  16      116.95      104.36     14.91 o 
  -5   4  16      361.56      400.15     92.21 o 
  -4   4  16      112.04       92.67     13.59 o 
  -3   4  16      168.96      162.26     15.29 o 
  -2   4  16      560.55      576.47     24.10 o 
  -1   4  16     1009.23     1063.63     31.77 o 
   0   4  16      139.72      154.21     16.45 o 
   1   4  16       85.92      102.97     35.70 o 
   2   4  16       46.52       40.36     15.52 o 
  -5   5  16       51.84       48.83     25.77 o 
  -4   5  16       45.30       45.44     11.92 o 
  -3   5  16       16.93        5.18     10.75 o 
  -2   5  16       72.84       82.77     13.59 o 
  -1   5  16      116.95      119.56     14.47 o 
   0   5  16      459.15      503.95     33.53 o 
  -2  -6  17       66.90       78.23     20.49 o 
  -1  -6  17        4.58        6.84      9.98 o 
   0  -6  17       76.28       76.82     13.15 o 
   1  -6  17      131.48      143.36     15.37 o 
   2  -6  17       14.30       10.35     11.04 o 
  -3  -5  17      193.41      170.13     22.35 o 
  -2  -5  17       64.77       62.09     11.92 o 
  -1  -5  17       77.25       98.26     26.70 o 
   0  -5  17      324.61      307.37     19.32 o 
   1  -5  17       25.59        8.38     10.70 o 
   2  -5  17      256.00      257.10     31.05 o 
   3  -5  17        4.06        5.85     10.43 o 
  -4  -4  17        1.41       13.66     14.28 o 
  -3  -4  17      160.50      146.11     16.14 o 
  -2  -4  17      223.01      220.18     16.46 o 
  -1  -4  17      650.30      674.00     25.03 o 
   0  -4  17       87.21       70.37     13.97 o 
   1  -4  17      150.39      133.45     14.05 o 
   2  -4  17      421.65      454.79     23.05 o 
   3  -4  17       18.14       19.04     10.51 o 
   4  -4  17      307.59      342.32     22.38 o 
  -5  -3  17       35.80       51.05     13.04 o 
  -4  -3  17        4.64        6.04      7.40 o 
  -3  -3  17       49.22       56.32     13.66 o 
  -2  -3  17      237.80      245.41     16.23 o 
  -1  -3  17       34.74       37.09     10.07 o 
   0  -3  17       10.25       11.18     12.42 o 
   1  -3  17        3.92        7.24      8.99 o 
   2  -3  17       59.23       57.21     20.49 o 
   3  -3  17      243.01      283.49     19.74 o 
   4  -3  17       11.29        5.90     10.54 o 
  -6  -2  17       70.95       50.91     18.01 o 
  -5  -2  17      142.47      161.36     14.93 o 
  -4  -2  17      321.61      343.29     14.78 o 
  -3  -2  17       13.33       19.19      7.04 o 
  -2  -2  17      380.02      404.79     19.45 o 
  -1  -2  17      811.87      865.98     33.84 o 
   0  -2  17      410.94      417.92     19.80 o 
   1  -2  17       26.92       37.74      9.87 o 
   2  -2  17       35.43       43.69     10.51 o 
   3  -2  17        1.55       15.92      9.87 o 
   4  -2  17        5.35       12.42     10.54 o 
  -6  -1  17       59.13       70.77     12.64 o 
  -5  -1  17       22.43       39.43     10.54 o 
  -4  -1  17      273.77      297.97     21.11 o 
  -3  -1  17       54.49       54.48      9.63 o 
  -2  -1  17       25.19       21.13      6.69 o 
  -1  -1  17      123.61      139.83     12.81 o 
   0  -1  17      684.52      687.47     23.96 o 
   1  -1  17      311.18      278.30     23.91 o 
   2  -1  17      324.87      344.59     19.52 o 
   3  -1  17      212.32      227.32     18.32 o 
   4  -1  17      239.05      243.55     17.55 o 
  -6   0  17      140.43      140.53     24.22 o 
  -5   0  17      253.55      297.09     19.30 o 
  -4   0  17      178.88      202.18     16.02 o 
  -3   0  17        1.18        0.00      7.67 o 
  -2   0  17       53.16       68.21     10.43 o 
  -1   0  17      430.11      444.82     18.79 o 
   0   0  17       49.69       56.76      9.98 o 
   1   0  17      432.97      423.80     22.35 o 
   2   0  17      150.07      178.77     45.95 o 
   3   0  17       39.32       53.75     12.11 o 
   4   0  17       76.35       84.12     13.17 o 
  -6   1  17      190.36      171.43     18.94 o 
  -5   1  17      335.53      412.56     22.34 o 
  -4   1  17      583.04      577.19     28.87 o 
  -3   1  17      162.38      172.00     14.59 o 
  -2   1  17       17.95       10.87     12.42 o 
  -1   1  17       36.26       52.34      9.70 o 
   0   1  17      854.82      857.81     25.95 o 
   1   1  17      554.44      574.44     21.65 o 
   2   1  17       37.43       24.38      9.54 o 
   3   1  17       38.84       61.90     11.58 o 
  -6   2  17       26.41       40.68     11.83 o 
  -5   2  17      148.60      132.87     15.20 o 
  -4   2  17        7.27        4.35      8.78 o 
  -3   2  17      202.43      184.59     15.47 o 
  -2   2  17      258.23      246.45     16.85 o 
  -1   2  17      137.72      130.73     13.42 o 
   0   2  17       11.70        8.69     12.42 o 
   1   2  17      628.10      664.37     35.39 o 
   2   2  17      380.84      415.72     20.33 o 
   3   2  17      367.25      387.25     29.80 o 
  -6   3  17      228.82      214.22     18.42 o 
  -5   3  17      435.95      506.41     24.73 o 
  -4   3  17        8.51       10.79     10.87 o 
  -3   3  17       17.75        7.45      9.22 o 
  -2   3  17        2.96        9.27     11.49 o 
  -1   3  17       11.05       16.57      9.63 o 
   0   3  17      160.67      161.63     26.70 o 
   1   3  17      235.87      296.80     29.18 o 
   2   3  17      382.77      392.42     29.80 o 
  -5   4  17      499.30      507.94     25.03 o 
  -4   4  17       90.38       69.00     12.95 o 
  -3   4  17      445.44      456.11     23.60 o 
  -2   4  17      450.00      425.95     22.72 o 
  -1   4  17       65.19       83.82     13.08 o 
   0   4  17       69.24       89.59     13.08 o 
   1   4  17      208.44      206.76     24.84 o 
  -2   5  17       57.14       84.04     14.59 o 
  -2  -5  18        6.13        3.63     15.21 o 
  -1  -5  18       14.39        6.49     10.25 o 
   0  -5  18       57.72       57.55     17.70 o 
   1  -5  18       21.53       24.84     11.85 o 
   2  -5  18        0.92        4.60     11.19 o 
  -4  -4  18      245.05      255.82     25.46 o 
  -3  -4  18       16.01       24.27     10.51 o 
  -2  -4  18      401.60      420.53     21.73 o 
  -1  -4  18      145.21      177.43     15.98 o 
   0  -4  18       32.70       29.21     11.19 o 
   1  -4  18       24.50       29.62     11.19 o 
   2  -4  18      418.71      434.74     23.46 o 
   3  -4  18      169.86      186.19     17.98 o 
  -4  -3  18       53.47       53.21     11.39 o 
  -3  -3  18       15.48       15.21      9.66 o 
  -2  -3  18       44.54       20.49      9.66 o 
  -1  -3  18      224.74      192.68     31.67 o 
   0  -3  18      158.09      191.55     15.98 o 
   1  -3  18        2.88        3.10      9.66 o 
   2  -3  18       60.42       62.29     18.63 o 
   3  -3  18      586.35      627.19     26.69 o 
  -5  -2  18       46.74       60.77     12.07 o 
  -4  -2  18      262.52      307.67     19.09 o 
  -3  -2  18      206.83      239.43     16.53 o 
  -2  -2  18       12.92       25.04      9.37 o 
  -1  -2  18      123.56      126.22     13.34 o 
   0  -2  18        1.89        0.00      8.75 o 
   1  -2  18       28.11       16.86     10.25 o 
   2  -2  18      133.06      147.54     15.47 o 
   3  -2  18       12.05       36.93     11.14 o 
  -5  -1  18        6.90        7.00      9.81 o 
  -4  -1  18       44.99       63.44     14.90 o 
  -3  -1  18      264.11      279.40     17.75 o 
  -2  -1  18      557.04      565.03     34.77 o 
  -1  -1  18      368.02      427.80     19.84 o 
   0  -1  18      365.60      364.92     52.47 o 
   1  -1  18       15.17       21.76     15.21 o 
   2  -1  18       99.38      121.03     13.78 o 
   3  -1  18      336.46      321.09     33.53 o 
  -5   0  18      106.96      117.34     14.26 o 
  -4   0  18      180.24      196.76     15.81 o 
  -3   0  18       76.48       83.91     11.78 o 
  -2   0  18      132.72      153.99     22.35 o 
  -1   0  18      188.97      165.16     21.73 o 
   0   0  18      171.58      203.18     15.52 o 
   1   0  18      394.66      418.69     19.80 o 
   2   0  18        7.74       14.84      9.10 o 
   3   0  18       68.17       90.73     12.90 o 
  -5   1  18       65.70       62.32     12.46 o 
  -4   1  18       30.77       32.33     10.25 o 
  -3   1  18      422.27      462.08     22.01 o 
  -2   1  18      227.99      229.67     28.25 o 
  -1   1  18       27.18       18.01     14.28 o 
   0   1  18       57.81       63.95     18.01 o 
   1   1  18        2.39        6.71      8.65 o 
   2   1  18      270.84      266.64     22.66 o 
  -5   2  18      569.48      626.50     27.18 o 
  -4   2  18       18.55       11.00     10.43 o 
  -3   2  18       99.20      118.56     14.14 o 
  -2   2  18      345.05      376.92     20.86 o 
  -1   2  18      808.70      850.65     43.46 o 
   0   2  18      188.24      149.64     21.11 o 
   1   2  18       64.04       50.91     18.01 o 
   2   2  18       59.83       57.74     16.76 o 
  -4   3  18      152.38      161.67     16.85 o 
  -3   3  18       15.35       12.46     15.21 o 
  -2   3  18        8.53        0.00      9.54 o 
  -1   3  18       32.77       48.49     11.76 o 
   0   3  18      689.65      692.94     39.74 o 
  -3   4  18        6.55        3.93     15.52 o 
  -2   4  18      137.93      116.42     24.53 o 
  -2  -4  19       28.21       36.01     11.42 o 
  -1  -4  19      339.43      330.80     61.16 o 
   0  -4  19      136.71      143.51     15.35 o 
   1  -4  19        7.74       19.48     11.63 o 
  -3  -3  19      112.47      115.04     20.18 o 
  -2  -3  19        5.93       14.99     10.25 o 
  -1  -3  19       24.65       28.86     10.95 o 
   0  -3  19      292.32      283.89     24.22 o 
   1  -3  19      200.11      224.62     18.18 o 
   2  -3  19      220.03      237.62     18.47 o 
  -4  -2  19      156.36      179.44     23.59 o 
  -3  -2  19       26.50       16.76     14.90 o 
  -2  -2  19      146.23      143.90     20.49 o 
  -1  -2  19       65.97       93.31     18.32 o 
   0  -2  19       20.22        7.42      9.39 o 
   1  -2  19      203.48      211.37     33.22 o 
   2  -2  19      131.66      126.18     14.66 o 
  -4  -1  19      327.87      356.39     20.38 o 
  -3  -1  19      212.19      243.40     26.70 o 
  -2  -1  19        5.53       11.18     14.28 o 
  -1  -1  19        6.29        0.00     18.94 o 
   0  -1  19      378.47      388.05     24.84 o 
   1  -1  19      285.53      315.23     19.39 o 
   2  -1  19       21.72       19.56     10.98 o 
  -4   0  19        7.22       12.14      9.63 o 
  -3   0  19      219.73      193.10     25.46 o 
  -2   0  19      265.41      252.71     27.94 o 
  -1   0  19      310.31      387.45     32.91 o 
   0   0  19        5.62        1.86     14.90 o 
   1   0  19      284.67      322.35     31.05 o 
   2   0  19      369.28      427.98     23.12 o 
  -4   1  19        7.20        2.36      9.63 o 
  -3   1  19       14.35       21.41     14.28 o 
  -2   1  19       14.24       38.50     17.39 o 
  -1   1  19       36.42       76.37     19.25 o 
   0   1  19        0.84        0.00     14.28 o 
   1   1  19      179.67      201.18     26.70 o 
  -4   2  19       76.32       80.30     13.27 o 
  -3   2  19      215.05      244.38     18.64 o 
  -2   2  19      674.41      766.29     36.94 o 
  -1   2  19       31.52       40.98     16.14 o 
   0   2  19       11.56        0.00     13.04 o 
  -2  -2  20       39.85       32.29     17.39 o 
  -1  -2  20      216.39      224.88     16.97 o 
   0  -2  20       69.35       72.96     13.42 o 
  -3  -1  20      113.97       91.27     19.87 o 
  -2  -1  20       34.47       15.52     16.76 o 
  -1  -1  20       14.02        6.83     16.14 o 
   0  -1  20       13.83        6.21     16.14 o 
  -3   0  20       31.85        3.73     16.14 o 
  -2   0  20      251.28      294.93     31.67 o 
  -1   0  20      258.04      314.80     31.67 o 
   0   0  20      146.46      186.27     24.84 o 
                                                 
